# Supplementary material for: Spatial Effects and GWA Mapping of Root Colonization Assessed in the Interaction Between the Rice Diversity Panel 1 and an Arbuscular Mycorrhizal Fungus
Source: Front Plant Sci. 2019 May 17;10:633. doi: 10.3389/fpls.2019.00633 (PMC6533530; doi:10.3389/fpls.2019.00633)
Supplement: TABLE S1 — List of rice accession and phenotype data. [file Table_1.XLSX]

## Sheet: Sheet1
RDP1 ID No	Name	Sub-population	Country	SDW-Control (g)	SDW-RP (g)	SDW-RP+AM (g)	Mycorrhizal Colonisation (%)
1	AGOSTANO	TEJ	Italy	0.09023	0.10129	0.06687	56.18
2	AICHI ASAHI			0.05563	0.06225	0.05232	49.16
3	AI-CHIAO-HONG	IND	China	0.10999	0.10944	0.08663	59.07
4	ARC 10177	AUS	India	0.08524	0.08433	0.07054	49.28
5	ARC 10352	AROMATIC	India	0.07017	0.07396	0.05079	58.18
6	ARC 7229	AUS	India	0.09564	0.08513	0.06277	50.06
7	ARIAS	TRJ	Indonesia	0.04447	0.04817	0.04885	43.58
8	ASSE Y PUNG	TRJ	Philippines	0.07103	0.06723	0.05492	78.04
9	BABER	TEJ	India	0.09068	0.08558	0.05949	69.13
10	BAGHLANI NANGARHAR	TEJ	Afghanistan	0.06103	0.06141	0.06227	61.18
12	BASMATI	AROMATIC	Pakistan	0.0513	0.05267	0.06265	49.33
13	BASMATI 1	AUS	Pakistan	0.1231	0.12451	0.1045	56.08
14	BASMATI 217	TRJ	India	0.05718	0.05266	0.04001	59.13
16	BICO BRANCO	AROMATIC	Brazil	0.1069	0.08175	0.07416	53.97
17	BINULAWAN	IND	Philippines	0.05984	0.05714	0.05264	65.46
18	BJ 1	AUS	India	0.1049	0.11087	0.09897	78.77
19	BLACK GORA	AUS	India	0.11506	0.1152	0.08641	76.17
20	BLUE ROSE	ADMIX	Louisiana	0.05802	0.04747	0.0574	47.54
21	BYAKKOKU Y 5006 SELN	IND	Australia	0.0977	0.08556	0.08115	44.92
22	CAAWA/FORTUNA 6-103-15	TRJ	Taiwan	0.07577	0.08292	0.06623	45.58
25	CAROLINA GOLD	TRJ	United States	0.10259	0.10212	0.07685	52.84
26	CAROLINA GOLD SELN	TRJ	United States	0.10342	0.09952	0.0823	37.18
27	CHAHORA 144	TRJ	Pakistan	0.08427	0.10097	0.08607	40.25
28	CHAMPA TONG 54			0.11466	0.10707	0.0856	59.6
30	CHIEM CHANH	IND	Vietnam	0.09283	0.10593	0.08229	65.66
32	CHODONGJI	TEJ	South Korea	0.08068	0.0693	0.0659	53.59
33	CHUAN 4	AUS	Taiwan	0.07238	0.07323	0.06345	32.38
35	CO18	IND	India	0.08544	0.08943	0.08647	52.68
36	CS-M3	TEJ	United States-CA	0.08059	0.07605	0.06694	66.68
37	CUBA 65	TRJ	Cuba	0.06879	0.07471	0.06507	50.97
38	DA 5			0.0767	0.07223	0.07178	60.2
39	DA16	ADMIX	Bangladesh	0.14868	0.15262	0.12481	49.92
43	DEE GEO WOO GEN	IND	Taiwan	0.0913	0.09369	0.08916	40.87
44	DHALA SHAITTA	AUS	Bangladesh	0.0867	0.09549	0.09102	68.94
45	DOM-SOFID	AROMATIC	Iran	0.09665	0.09068	0.08541	56.83
46	DOURADO AGULHA	TRJ	Brazil	0.08992	0.09619	0.07946	67.07
48	DULAR			0.08243	0.08352	0.06323	43.8
49	DV85	AUS	Bangladesh	0.08341	0.09366	0.08211	46.9
50	DZ78	AUS	Bangladesh	0.11708	0.11132	0.08504	62.15
51	EARLY WATARIBUNE	TEJ	Japan	0.05732	0.05846	0.04399	65.21
53	FIROOZ	AROMATIC	Iran	0.0806	0.07571	0.08123	55.53
54	FORTUNA	TRJ	United States	0.07139	0.0838	0.0674	49.58
56	GEUMOBYEO	TEJ	South Korea	0.05728	0.07807	0.04302	58.43
57	GHARIB	IND	Iran	0.08554	0.08629	0.07254	47.43
58	GHATI KAMMA NANGARHAR	AUS	Afghanistan	0.12802	0.12896	0.09127	64.59
59	GOGO LEMPUK	TRJ	Indonesia	0.09644	0.09221	0.07901	61.45
61	GUAN-YIN-TSAN	IND	China	0.10528	0.08969	0.08188	66.5
65	HONDURAS	TRJ	Honduras	0.10979	0.12898	0.11003	49.63
67	HU LO TAO	TEJ	China	0.05265	0.06391	0.05762	45.24
69	IAC 25	TRJ	Brazil	0.10871	0.09593	0.08272	75.34
70	IGUAPE CATETO	TRJ	Haiti	0.07253	0.07746	0.06316	53.72
71	IR 36	IND	Philippines	0.08329	0.07796	0.06304	48.03
72	IR 8	IND	Philippines	0.07949	0.09221	0.06953	54.56
73	IRAT 177	TRJ	French Guiana	0.07547	0.08224	0.06166	62.77
74	IRGA 409	IND	Brazil	0.1028	0.0959	0.09404	55.45
75	JAMBU	TRJ	Indonesia	0.08434	0.07694	0.07158	71.17
76	JAYA	IND	India	0.09591	0.08805	0.08329	49.39
77	JC149	IND	India	0.10396	0.11921	0.11175	66.12
78	JHONA 349	AUS	India	0.10259	0.10871	0.07646	45.84
79	JOUIKU 393G	TEJ	Japan	0.09088	0.06233	0.06001	53.03
81	KALAMKATI	AUS	India	0.09669	0.0908	0.08566	48.36
83	KAMENOO	TEJ	Japan	0.06463	0.05766	0.05662	51.63
84	KANIRANGA	TRJ	Indonesia	0.06494	0.07693	0.07807	32.83
85	KASALATH	AUS	India	0.06561	0.06404	0.05702	71.22
88	KHAO GAEW	AUS	Thailand	0.077	0.09171	0.07105	57.89
89	KHAO HAWM	TRJ	Thailand	0.05964	0.06339	0.049	62.41
90	KIANG-CHOU-CHIU	IND	Taiwan	0.09428	0.10824	0.06735	62.98
92	KINASTANO	TRJ	Philippines	0.10517	0.11408	0.08678	80.57
93	KITRANA 508	AROMATIC	Madagascar	0.07576	0.07487	0.06014	50.52
94	KOSHIHIKARI	TEJ	Japan	0.04182	0.04191	0.03136	50.2
95	KOTOBUKI MOCHI			0.12447	0.1235	0.10799	52.24
97	KUN-MIN-TSIEH-HUNAN	IND	China	0.08693	0.09548	0.07271	89.77
98	L-202	TRJ	United States_CA	0.07492	0.07219	0.06291	47.39
99	LAC 23	TRJ	Liberia	0.12067	0.12061	0.10141	71.59
100	LACROSSE	ADMIX	United States	0.06134	0.07777	0.04776	63.01
101	LEMONT	TRJ	United States	0.05776	0.0596	0.05248	67.86
102	LEUNG PRATEW	IND	Thailand	0.09362	0.09839	0.07616	59.5
103	LUK TAKHAR	TEJ	Afghanistan	0.02937	0.04549	0.03693	56.47
104	MANSAKU	TEJ	Japan	0.04555	0.05204	0.05023	44.66
105	MEHR	AUS	Iran	0.08102	0.07396	0.05929	44.47
106	MING HUI	IND	China	0.10086	0.09288	0.08202	44.04
107	MIRITI	TRJ	Bangladesh	0.10928	0.09487	0.08158	47.22
108	MOROBEREKAN	TRJ	Guinea	0.06871	0.06433	0.05147	64.03
109	MTU9	IND	India	0.10374	0.10582	0.08322	45.42
110	MUDGO	IND	India	0.12695	0.12525	0.10926	63.31
111	N 22	TRJ	India	0.05994	0.06095	0.05469	58.78
112	N12	AROMATIC	India	0.05796	0.0509	0.04826	53.54
113	NORIN 20	TEJ	Japan	0.09244	0.08855	0.07182	59.1
114	NOVA	ADMIX	United States	0.06517	0.06489	0.04688	57.04
115	NPE 835	TEJ	Pakistan	0.06617	0.06678	0.06669	34.23
116	NPE 844	TRJ	Pakistan	0.09163	0.09441	0.08629	52.92
117	O-LUEN-CHEUNG	IND	Taiwan	0.09044	0.09238	0.08209	72.43
118	ORO	TEJ	Chile	0.08082	0.09838	0.06129	50.93
120	OS6	TRJ	Nigeria	0.08501	0.0882	0.09405	40.37
121	OSTIGLIA	TEJ	Argentina	0.0521	0.06486	0.05593	54.29
122	PADI KASALLE	TRJ	Indonesia	0.09024	0.08825	0.07975	41.15
123	PAGAIYAHAN	IND	Taiwan	0.0934	0.09371	0.07403	61.45
126	PAPPAKU	IND	Taiwan	0.09258	0.08731	0.07374	47.16
127	PATNAI 23			0.04868	0.05523	0.04395	56.84
128	PATO DE GALLINAZO	ADMIX	Australia	0.0662	0.06209	0.04901	41.88
129	PEH-KUH	IND	Taiwan	0.10859	0.09762	0.07931	61.5
130	PEH-KUH-TSAO-TU	IND	Taiwan	0.10632	0.09802	0.07384	57.89
131	PHUDUGEY	AUS	Bhutan	0.06754	0.06727	0.05872	37.18
132	RATHUWEE	IND	Sri Lanka	0.06776	0.07055	0.06497	51.01
134	ROMEO	TEJ	Italy	0.09045	0.09823	0.07048	47.54
135	RT 1031-69	TRJ	Zaire	0.07648	0.07312	0.06585	55.24
137	RTS14	IND	Vietnam	0.11945	0.11799	0.09089	64.64
138	RTS4	IND	Vietnam	0.07613	0.08157	0.06236	55.62
139	S4542A3-49B-2B12	TRJ	United States	0.04701	0.04177	0.04289	52.37
140	SATURN	ADMIX	United States	0.0778	0.07268	0.05716	32.45
141	SERATOES HARI	IND	Indonesia	0.07503	0.07721	0.05971	70.2
142	SHAI-KUH	IND	China	0.09498	0.09553	0.0953	72.44
143	SHINRIKI	TEJ	Japan	0.05802	0.06566	0.06794	66.28
145	SHORT GRAIN	IND	Thailand	0.10006	0.10881	0.09119	63.84
147	SINAMPAGA SELECTION	TRJ	Philippines	0.04722	0.05758	0.04207	55.95
149	SINAGUING	TRJ	Philippines	0.06677	0.0738	0.06261	69.93
150	SULTANI	TRJ	Egypt	0.05884	0.06854	0.04993	54.35
152	T 1	AUS	India	0.08683	0.08714	0.06322	48.18
153	T26	AUS	India	0.07939	0.07512	0.06892	43.6
154	TA HUNG KU	TEJ	China	0.08647	0.09006	0.08002	49.66
155	TA MAO TSAO	TEJ	China	0.07003	0.08095	0.06916	81.88
156	TAICHUNG NATIVE 1	IND	Taiwan	0.08387	0.08137	0.0721	75.59
157	TAINAN IKU 487	TEJ	Taiwan	0.04393	0.03124	0.04511 (g)	52.81
158	TAIPEI 309	TEJ	Taiwan	0.05369	0.05008	0.04707	61.07
160	TCHAMPA	AROMATIC	Iran	0.07519	0.07221	0.07113	54.65
161	TE QING	IND	China	0.08234	0.08027	0.07313	66.35
162	TKM6	IND	India	0.07274	0.07711	0.05593	64.85
163	TADUCAN	IND	Philippines	0.0745	0.07281	0.07408	70.7
164	TONDOK	TRJ	Indonesia	0.06002	0.05525	0.05449	53.42
165	TREMBESE	TRJ	Indonesia	0.06283	0.07563	0.05954	53.99
166	TSIPALA 421	ADMIX	Madagascar	0.13615	0.14881	0.10907	45.15
167	B6616A4-22-Bk-5-4	TRJ	United States	0.05836	0.0544	0.05251	47.96
169	WC 6	TEJ	China	0.10127	0.11005	0.08396	62.67
170	WELLS	TRJ	United States	0.06962	0.0796	0.05721	43.84
171	ZHE 733	IND	China	0.09207	0.09246	0.07071	57.26
172	ZHENSHAN 2	IND	China	0.08748	0.10797	0.07658	41.62
173	NIPPONBARE	TEJ	Japan	0.06709	0.07544	0.05678	64.6
174	AZUCENA	TRJ	Philippines	0.07133	0.07373	0.06319	68.29
175	1021	TRJ	Guatemala	0.10054	0.10298	0.07853	60.08
176	583	TRJ	Ecuador	0.06972	0.07686	0.06779	40.51
177	68-2	TEJ	France	0.0668	0.06616	0.06117	40.77
178	ARC 6578	AUS	India	0.08458	0.06837	0.05945	46.52
179	BELLARDONE	TEJ	France	0.07424	0.07901	0.06009	44.91
180	Benllok	TEJ	Peru	0.05391	0.05397	0.04201	59.83
181	Bergreis	TEJ	Austria	0.08283	0.08595	0.05776	41.68
182	BLUE ROSE SUPREME	ADMIX	United States	0.08983	0.08074	0.06387	32.97
183	Boa Vista	TRJ	El Salvador	0.07737	0.07978	0.08137	52.76
184	Bombon	TEJ	Spain	0.0757	0.08326	0.07403	56.25
185	British Honduras Creole	TRJ	Belize	0.09435	0.10159	0.06578	57.53
186	Bul Zo	TEJ	South Korea	0.04556	0.03783	0.04407	46.33
187	C57-5043	TRJ	United States	0.05745	0.06192	0.05252	49.86
188	Coppocina	TRJ	Bulgaria	0.06153	0.05954	0.05258	48.11
189	Criollo La Fria	IND	Venezuela	0.10774	0.11921	0.10022	49.31
190	DELREX	TRJ	United States	0.06036	0.06154	0.05373	45.76
191	Dom Zard	AROMATIC	Iran	0.08861	0.09271	0.07392	44.8
192	Erythroceros Hokkaido	TEJ	Poland	0.0914	0.11445	0.05618	63.97
193	Fossa Av	TRJ	Burkina Faso	0.04307	0.05954	0.05016	56.81
195	IRAT 13	TRJ	Cote D'Ivoire	0.08019	0.09015	0.07958	36.68
196	JM70	IND	Mali	0.10935	0.11174	0.09243	47.22
198	LEAH	TRJ	Bulgaria	0.06968	0.06579	0.05336	46.71
199	Mojito Colorado	TRJ	Bolivia	0.06553	0.06991	0.05335	45.72
200	P 737	AUS	Pakistan	0.08665	0.07096	0.0566	46.12
201	PATE BLANC MN 1	TRJ	Cote D'Ivoire	0.09808	0.08405	0.07094	67.32
202	Pratao	TRJ	Brazil	0.08926	0.09594	0.08869	56.35
203	RADIN EBOS 33	IND	Malaysia	0.11835	0.13107	0.1053	42.87
204	RAZZA 77	TEJ	Italy	0.1063	0.09948	0.08099	45.34
205	RINALDO BERSANI	ADMIX	Italy	0.13033	0.13802	0.09213	50.2
207	SIGADIS	IND	Indonesia	0.08993	0.08658	0.07098	52.49
208	SLO 17	IND	India	0.07911	0.07791	0.07954	69.37
209	Tchibanga	IND	Gabon	0.08983	0.08903	0.06442	71.28
210	THAVALU			0.09897	0.11228	0.06373	50.59
211	Tokyo Shino Mochi	ADMIX	Japan	0.06171	0.07313	0.06527	72.59
212	WC 2810	TRJ	Micronesia	0.1047	0.10005	0.06829	34.77
213	WC 3397	TRJ	Jamaica	0.10455	0.08934	0.07552	68.68
214	WC 4419	TRJ	Honduras	0.06149	0.06037	0.05975	46.43
215	WC 4443	TRJ	Bolivia	0.07864	0.08693	0.06938	58.68
217	YRL-1	ADMIX	Australia	0.07583	0.07536	0.07212	63.44
219	Nucleoryza	TEJ	Austria	0.09293	0.08524	0.08984	50.14
220	Azerbaidjanica	TEJ	Azerbaijan	0.06211	0.07569	0.05391	49.56
221	Sadri Belyi	AROMATIC	Azerbaijan	0.08652	0.09927	0.069	54.87
222	Paraiba Chines Nova	IND	Brazil	0.09493	0.10734	0.08313	52.5
223	Priano Guaira	TRJ	Brazil	0.09533	0.10143	0.09038	72.42
224	Karabaschak	TEJ	Bulgaria	0.06983	0.07787	0.05407	61.32
225	Biser 1	TEJ	Bulgaria	0.11006	0.08593	0.06394	52.52
226	IRAT 44	TRJ	Burkina Faso	0.08463	0.08428	0.08689	52.7
228	CA 902/B/2/1	AUS	Chad	0.0777	0.09414	0.09389	39.46
229	Niquen	TRJ	Chile	0.11264	0.08307	0.09229	50.09
231	HUNAN EARLY DWARF NO. 3	IND	China	0.09338	0.08523	0.07256	57.07
232	Shangyu 394	TEJ	China	0.04812	0.0576	0.05359	55.22
233	SUNG LIAO 2	TEJ	China	0.06691	0.08056	0.07492	68.34
234	Aijiaonante	IND	China	0.09559	0.09882	0.08089	51.8
235	Sze Guen Zim	IND	China	0.12248	0.12618	0.09845	64.5
238	WAB56-104			0.07011	0.07198	0.06501	49.16
239	WAB 502-13-4-1	TRJ	Cote D'Ivoire	0.08835	0.08704	0.07828	66.42
240	WAB 501-11-5-1	TRJ	Cote D'Ivoire	0.08531	0.09858	0.07927	52.65
241	ECIA76-S89-1	IND	Cuba	0.08334	0.06679	0.06815	48.43
242	27	TRJ	Dominican Republic	0.12231	0.11777	0.08413	50.19
243	Tropical Rice	TEJ	Ecuador	0.08432	0.09671	0.07608	68.83
244	ARABI	ADMIX	Egypt	0.07708	0.08556	0.07159	71.42
245	Sab Ini	TEJ	Egypt	0.08339	0.07933	0.06436	61.43
246	Saraya	AUS	Fiji	0.08432	0.08487	0.06869	48.53
247	Desvauxii	TEJ	Former Soviet Union	0.07544	0.06635	0.06903	54.44
248	Caucasica	TEJ	Former Soviet Union	0.07926	0.08848	0.06933	61.37
250	Bulgare	TEJ	France	0.07393	0.07104	0.06352	63.72
251	H256-76-1-1-1	TRJ	Argentina	0.05348	0.0591	0.04897	54.47
252	Djimoron	IND	Guinea	0.08563	0.10402	0.08473	51.74
253	Guineandao	ADMIX	Guinea	0.0574	0.05919	0.05107	56.46
254	HON CHIM	IND	Hong Kong	0.1275	0.11048	0.08617	61.46
255	Pai Hok Glutinous	IND	Hong Kong	0.11246	0.10198	0.08428	52.19
256	Romanica	TEJ	Hungary	0.0995	0.08736	0.06604	70.61
258	Tia Bura	TRJ	Indonesia	0.08268	0.08218	0.06795	63.12
259	Sadri Tor Misri	ADMIX	Iran	0.13741	0.13161	0.10802	66.88
260	205	AROMATIC	Iran	0.0862	0.08362	0.08044	54.28
261	Shim Balte	AUS	Iraq	0.10041	0.08955	0.08553	48.48
262	Halwa Gose Red	AUS	Iraq	0.09944	0.11278	0.09848	45.58
263	MARATELLI	TEJ	Italy	0.07905	0.07792	0.07292	54.25
264	BALDO	ADMIX	Italy	0.11848	0.11979	0.10195	43.8
265	Vialone	TEJ	Italy	0.1023	0.10186	0.08192	47.52
266	Hiderisirazu	ADMIX	Japan	0.04836	0.04657	0.05359	46.35
267	HATSUNISHIKI	TEJ	Japan	0.06506	0.06883	0.06459	48.39
268	Vavilovi	TEJ	Kazakhstan	0.11649	0.09673	0.07041	65.12
270	OSOGOVKA	ADMIX	Macedonia	0.09896	0.09971	0.0751	53.7
271	M. BLATEC	ADMIX	Macedonia	0.11978	0.11212	0.09461	47.42
272	923	ADMIX	Madagascar	0.10035	0.09431	0.06365	54.9
274	Padi Pagalong	TRJ	Malaysia	0.11572	0.09664	0.08159	66.77
275	SRI MALAYSIA DUA	TEJ	Malaysia	0.08224	0.07552	0.05403	59.56
276	Kaukau	AUS	Mali	0.08507	0.09899	0.08448	48.85
277	Gambiaka Sebela	TEJ	Mali	0.06983	0.05625	0.05792	62.82
279	Kon Suito	TEJ	Mongolia	0.10492	0.11494	0.08569	59.45
280	Saku	ADMIX	Mongolia	0.07736	0.08022	0.05945	46.2
281	Patna	TEJ	Morocco	0.09276	0.09915	0.07973	55.43
282	Triomphe du Maroc	TEJ	Morocco	0.05526	0.05732	0.05126	55.03
283	Chibica	TEJ	Mozambique	0.0666	0.069	0.05943	62.18
284	IR-44595	IND	Nepal	0.06968	0.07222	0.0578	60.77
285	Tox 782-20-1	TRJ	Nigeria	0.09168	0.08247	0.07233	58.6
286	IITA 135	TRJ	Nigeria	0.08406	0.09066	0.06473	61.28
287	Zerawchanica Karatalski	TEJ	Poland	0.09537	0.10244	0.07238	34.55
288	Italica Carolina	TEJ	Poland	0.07947	0.08784	0.06216	51.79
289	LUSITANO	TEJ	Portugal	0.068	0.06994	0.05628	62.16
290	Amposta	TEJ	Puerto Rico	0.05251	0.05231	0.03655	34.63
291	TOPLOEA 70/76	TEJ	Romania	0.05838	0.0573	0.0574	53.96
293	TOg 7178	ADMIX	Senegal	0.12916	0.14113	0.12065	72.66
294	SL 22-613	ADMIX	Sierra Leone	0.07347	0.0621	0.04807	41.71
295	Bombilla	TEJ	Spain	0.08065	0.078	0.06656	51.15
296	Dosel	TEJ	Spain	0.06448	0.0531	0.05407	39.99
297	Bahia	TEJ	Spain	0.07167	0.08302	0.0654	58.27
298	LD 24	IND	Sri Lanka	0.08339	0.09095	0.0761	51.95
299	SML 242	IND	Suriname	0.10173	0.09123	0.07748	62.46
300	SML KAPURI	TEJ	Suriname	0.0568	0.05076	0.05351	54.58
301	Melanotrix	TEJ	Tajikistan	0.08502	0.07574	0.07685	37.97
302	WIR 3039	TEJ	Tajikistan	0.05469	0.05111	0.0634	60.59
303	Kihogo	TEJ	Tanzania	0.07056	0.06649	0.04637	49.9
304	519	IND	Uruguay	0.07993	0.09222	0.0844	60.61
306	WIR 3764	TEJ	Uzbekistan	0.10743	0.10997	0.08252	40.21
307	UZBEKSKIJ 2	TEJ	Uzbekistan	0.08486	0.09227	0.08746	56.88
308	Llanero 501	TRJ	Venezuela	0.05903	0.05817	0.05503	51.84
309	Manzano	TRJ	Zaire	0.10514	0.10395	0.08028	37.84
310	R 101	TRJ	Zaire	0.07186	0.07262	0.05963	46.2
311	56-122-23	TEJ	Thailand	0.05224	0.06981	0.06342	64.76
312	ASWINA 330	AUS	Bangladesh	0.08483	0.09141	0.08054	64.33
313	BR24	IND	Bangladesh	0.07803	0.07818	0.08132	54.72
314	CTG 1516	AUS	Bangladesh	0.07644	0.07669	0.06743	41.45
315	DAWEBYAN	IND	Myanmar	0.0922	0.07835	0.07541	60.21
316	DD 62	AUS	Bangladesh	0.08119	0.07608	0.0582	41.69
317	DJ 123	AUS	Bangladesh	0.10396	0.10059	0.10671	41.21
318	DJ 24	AUS	Bangladesh	0.07877	0.08433	0.08243	42.23
319	DK 12	AUS	Bangladesh	0.0713	0.07177	0.06948	61.57
320	DM 43	AUS	Bangladesh	0.09681	0.09003	0.08304	57.27
321	DM 56	AUS	Bangladesh	0.07331	0.07431	0.06873	44.23
323	DNJ 140	AUS	Bangladesh	0.10485	0.08838	0.08752	67.05
324	DV 123	AUS	Bangladesh	0.07229	0.06517	0.06427	33.28
325	EMATA A 16-34	IND	Myanmar	0.08915	0.09777	0.07208	62.52
326	Ghorbhai	AUS	Bangladesh	0.06865	0.07786	0.06801	40.72
327	Goria	AUS	Bangladesh	0.10229	0.10539	0.08863	45.82
328	Jamir	AUS	Bangladesh	0.11361	0.12957	0.09422	53.72
329	Kachilon	AUS	Bangladesh	0.07497	0.07098	0.06631	56.08
330	Khao Pahk Maw	AUS	Thailand	0.09632	0.11488	0.08292	29.79
331	Khao Tot Long 227	AUS	Thailand	0.10693	0.10497	0.1028	45.18
332	KPF-16	ADMIX	Bangladesh	0.10534	0.09457	0.0853	58.48
333	LEUANG HAWN	TEJ	Thailand	0.04807	0.06059	0.03988	65.86
334	Lomello	TEJ	Thailand	0.08301	0.09409	0.06624	29.68
336	PAUNG MALAUNG	AUS	Myanmar	0.09678	0.08918	0.08857	42.15
337	Sabharaj	IND	Bangladesh	0.12808	0.138	0.10635	47.99
338	SITPWA	TEJ	Myanmar	0.05243	0.05347	0.04842	57.53
339	Yodanya	IND	Myanmar	0.12034	0.1271	0.08868	60.67
340	BERENJ	ADMIX	Afghanistan	0.08253	0.08351	0.06526	57.91
341	SHIRKATI	AUS	Afghanistan	0.09219	0.093	0.07428	42.97
342	CENIT	TRJ	Argentina	0.08631	0.09086	0.0686	39.31
343	VICTORIA F.A.	ADMIX	Argentina	0.09197	0.09623	0.06524	47.34
344	HABIGANJ BORO 6	ADMIX	Bangladesh	0.07689	0.07481	0.0692	45.6
345	DZ 193	AUS	Bangladesh	0.10723	0.10039	0.10414	22.95
346	KARKATI 87	AUS	Bangladesh	0.10925	0.11247	0.08468	56.41
347	CREOLE	TRJ	Belize	0.10435	0.0988	0.07478	64.76
348	CHINA 1039	IND	China	0.09989	0.11017	0.08569	62.65
349	CHANG CH'SANG HSU TAO	IND	China	0.08878	0.09005	0.07909	58.47
350	LIGERITO	TRJ	Colombia	0.06803	0.06218	0.06226	49.72
353	ARC 10376	AUS	India	0.07445	0.07417	0.0689	48.06
354	BALA			0.09456	0.09548	0.08524	73.04
355	ASD 1	TEJ	India	0.0684	0.06761	0.04625	66.08
356	JC 117	IND	India	0.1073	0.1077	0.06914	50.91
357	9524	AUS	India	0.07752	0.06286	0.07621	34.43
358	ARC 10086	ADMIX	India	0.0686	0.06976	0.06321	52.57
359	SURJAMKUHI	AUS	India	0.06499	0.06809	0.06465	44.17
360	PTB 30	AUS	India	0.06163	0.07619	0.06552	53.19
361	F.R. 13A	TEJ	India	0.06292	0.069	0.04971	54.65
363	EDOMEN SCENTED	TEJ	Japan	0.04682	0.04534	0.05727	60.67
364	RIKUTO NORIN 21	ADMIX	Japan	0.07705	0.07729	0.06518	70.23
365	SHIROGANE	TEJ	Japan	0.08077	0.08715	0.0698	63.42
366	KIUKI NO. 46	TEJ	Japan	0.04478	0.04635	0.04782	45.7
368	DEOKJEOKJODO	TEJ	Korea	0.05514	0.06228	0.04773	50.04
369	SATHI	AUS	Pakistan	0.10223	0.09851	0.08313	63.69
370	COARSE	AUS	Pakistan	0.1078	0.10988	0.09344	61.99
371	SANTHI SUFAID	AUS	Pakistan	0.0995	0.08913	0.07716	55.22
372	SUFAID	AUS	Pakistan	0.0756	0.07753	0.06103	52.62
373	LAMBAYEQUE 1	AROMATIC	Peru	0.08155	0.078	0.07768	57
376	BREVIARISTATA	ADMIX	Portugal	0.13396	0.12798	0.10652	44.83
377	PR 304	TRJ	Puerto Rico	0.09849	0.10298	0.08697	55.12
378	KALUBALA VEE	AUS	Sri Lanka	0.1359	0.14096	0.06894	52.36
381	325	TRJ	Taiwan	0.07432	0.07023	0.07137	40.17
384	318	TRJ	TURKEY	0.09002	0.10028	0.07576	57.69
385	NIRA	IND	United States	0.13124	0.12124	0.11424	55.54
386	PALMYRA	ADMIX	United States	0.08194	0.0698	0.0605	62.94
387	M-202	ADMIX	United States-CA	0.0808	0.08222	0.07775	45.06
389	CI 11011	ADMIX	United States	0.07136	0.08379	0.05384	50.37
390	CI 11026	ADMIX	United States	0.06919	0.08304	0.06891	53.95
391	DELLA	TRJ	United States	0.06625	0.06099	0.05157	58.12
392	EDITH	TRJ	United States	0.0944	0.09081	0.07088	38.92
393	LA 110			0.08514	0.09445	0.08042	55.02
394	LADY WRIGHT SELN	TRJ	United States	0.09459	0.10424	0.06997	52.5
395	OS 6 (WC 10296)	TRJ	Zaire	0.10875	0.10048	0.07964	57.26
396	COCODRIE	TRJ	United States	0.0723	0.07095	0.06054	62.05
397	CYBONNET	TRJ	United States	0.06992	0.07129	0.05982	35.97
399	AZUCENA OWN	TRJ	Aberdeen	0.07933	0.08619	0.07294	78.87
400	BALA OWN		Aberdeen	0.07568	0.08145	0.06511	61.76
