# Supplementary material for: Spatial Effects and GWA Mapping of Root Colonization Assessed in the Interaction Between the Rice Diversity Panel 1 and an Arbuscular Mycorrhizal Fungus
Source: Front Plant Sci. 2019 May 17;10:633. doi: 10.3389/fpls.2019.00633 (PMC6533530; doi:10.3389/fpls.2019.00633)
Supplement: TABLE S2 — List of genes observed in each of the putative QTLs with information on available transcriptomics data for response to AM treatment [using data from Fiorilli et al. (2015) or Gutjahr et al. (2015)]. [file Table_2.XLSX]

## Sheet: Notes
Gene lists for the 23 putative QTLs detected in all analysis plus two putative QTLs detected in aus (2.1a) and in aus and tropical japonica (11a_tr)
Respone to AMF as revealed by Gutjhar et al. 2015 in crown roots and large lateral or by Fiorilli et al. 2015 in fine laterals (FLR) or large laterals (LLR)
Numbers are log fold change.
The red row indicate the gene nearest the peak
Yellow rows are those up or down regulated by AMF
Orange row indicates both gene nearest the peak and regulated by AMF

## Sheet: 1.1
chr	locus	start	stop	ori	is_TE	is_expressed	is_representative	annotation	Gutjhar 2015 Crown	Gutjhar 2015 Long Laterals	Fiorilli 2015 FLR	Fiorilli 2015 LLR
Chr1	LOC_Os01g09540	4872119	4873806	-	N	Y	Y	HAD superfamily phosphatase, putative, expressed
Chr1	LOC_Os01g09550	4879207	4885949	-	N	Y	Y	no apical meristem protein, putative, expressed
Chr1	LOC_Os01g09560	4891516	4896876	+	N	Y	Y	mitochondrial-processing peptidase subunit alpha, mitochondrial precursor, putative, expressed
Chr1	LOC_Os01g09570	4905501	4909514	+	N	Y	Y	6-phosphofructokinase, putative, expressed			1.33
Chr1	LOC_Os01g09580	4909983	4914370	-	N	Y	Y	CAMK_CAMK_like_Aur_like.1 - CAMK includes calcium/calmodulin depedent protein kinases, expressed	-4.14		-1.26	-1.08
Chr1	LOC_Os01g09590	4917884	4919224	-	N	Y	Y	myb-like DNA-binding domain containing protein, putative, expressed	1.02
Chr1	LOC_Os01g09600	4932498	4938594	+	Y	Y	Y	retrotransposon protein, putative, Ty3-gypsy subclass, expressed
Chr1	LOC_Os01g09610	4938911	4941835	-	Y	Y	Y	retrotransposon protein, putative, Ty3-gypsy subclass, expressed
Chr1	LOC_Os01g09620	4949047	4951126	-	N	Y	Y	zinc finger/CCCH transcription factor, putative, expressed			-1.23
Chr1	LOC_Os01g09640	4971171	4973555	-	N	Y	Y	Myb transcription factor, putative, expressed			1.48	1.2
Chr1	LOC_Os01g09650	4976091	4976585	+	N	Y	Y	expressed protein
Chr1	LOC_Os01g09660	4979098	4980028	-	N	Y	Y	expressed protein
Chr1	LOC_Os01g09665	4980670	4981944	+	N	Y	Y	expressed protein
Chr1	LOC_Os01g09670	4982142	4985143	-	N	Y	Y	pollen-specific protein SF21, putative, expressed
Chr1	LOC_Os01g09680	4987704	4988201	-	N	Y	Y	expressed protein
Chr1	LOC_Os01g09690	4991513	4993868	+	N	N	Y	hypothetical protein
Chr1	LOC_Os01g09700	5002118	5005727	-	N	Y	Y	aminotransferase, classes I and II, domain containing protein, expressed
Chr1	LOC_Os01g09710	5010048	5012395	+	N	Y	Y	expressed protein
Chr1	LOC_Os01g09720	5014609	5015256	+	N	Y	Y	dof zinc finger domain containing protein, putative, expressed
Chr1	LOC_Os01g09730	5016279	5018652	+	N	Y	Y	expressed protein
Chr1	LOC_Os01g09740	5017893	5020150	-	N	Y	Y	F-box/LRR-repeat protein, putative, expressed	0.8
Chr1	LOC_Os01g09750	5021088	5025720	-	N	Y	N	RNA methyltransferase protein, putative, expressed
Chr1	LOC_Os01g09760	5028289	5037189	+	N	Y	Y	DIRP family protein, putative, expressed
Chr1	LOC_Os01g09770	5037238	5040698	-	N	Y	Y	expressed protein
Chr1	LOC_Os01g09790	5052993	5055753	-	N	Y	Y	IQ calmodulin-binding motif domain containing protein, expressed	-1.44
Chr1	LOC_Os01g09800	5060416	5065236	-	N	Y	Y	BTBA1 - Bric-a-Brac,Tramtrack, Broad Complex BTB domain with Ankyrin repeat region, expressed
Chr1	LOC_Os01g09810	5073416	5074930	-	N	Y	Y	uncharacterized UPF0114 domain containing protein, expressed
Chr1	LOC_Os01g09830	5085833	5086559	+	N	Y	Y	OsGrx_A2 - glutaredoxin subgroup III, expressed	0.92
Chr1	LOC_Os01g09850	5099501	5102343	+	N	Y	Y	ZOS1-04 - C2H2 zinc finger protein, expressed	0.78
Chr1	LOC_Os01g09860	5109949	5117013	-	Y	Y	Y	retrotransposon protein, putative, unclassified, expressed	-3.51
Chr1	LOC_Os01g09870	5128149	5128667	-	N	Y	Y	expressed protein
Chr1	LOC_Os01g09880	5131471	5132918	-	N	Y	Y	harpin-induced protein 1 domain containing protein, expressed	-2
Chr1	LOC_Os01g09890	5138463	5140925	-	N	Y	Y	translation initiation factor SUI1, putative, expressed
Chr1	LOC_Os01g09900	5148694	5150648	+	N	Y	Y	helix-loop-helix DNA-binding domain containing protein, expressed
Chr1	LOC_Os01g09930	5163291	5168424	+	N	Y	Y	helix-loop-helix DNA-binding domain containing protein, expressed
Chr1	LOC_Os01g09940	5171227	5171814	+	N	Y	Y	expressed protein
Chr1	LOC_Os01g09950	5173555	5174272	-	N	Y	Y	expressed protein
Chr1	LOC_Os01g09960	5176246	5183614	+	Y	Y	Y	transposon protein, putative, unclassified, expressed
Chr1	LOC_Os01g09970	5190927	5191415	+	N	Y	Y	expressed protein
Chr1	LOC_Os01g09980	5195718	5196952	+	Y	Y	Y	expressed protein
Chr1	LOC_Os01g09990	5201862	5204046	+	N	Y	Y	helix-loop-helix DNA-binding domain containing protein, expressed				2.54
Chr1	LOC_Os01g10000	5210468	5213292	-	N	Y	Y	expressed protein
Chr1	LOC_Os01g10010	5213932	5216703	-	N	Y	N	prenylated rab acceptor, putative, expressed
Chr1	LOC_Os01g10020	5218542	5220398	+	N	Y	Y	ectonucleotide pyrophosphatase/phosphodiesterase family member 1, putative, expressed
Chr1	LOC_Os01g10030	5227044	5229966	+	N	Y	Y	expressed protein
Chr1	LOC_Os01g10040	5236623	5244011	+	N	Y	Y	cytochrome P450, putative, expressed	-1.75
Chr1	LOC_Os01g10050	5247149	5251192	-	Y	Y	N	DEAD-box ATP-dependent RNA helicase, putative, expressed
Chr1	LOC_Os01g10060	5251888	5253124	+	N	Y	Y	expressed protein
Chr1	LOC_Os01g10070	5256634	5257326	+	N	Y	Y	expressed protein
Chr1	LOC_Os01g10090	5261189	5262898	-	N	Y	Y	pentatricopeptide, putative, expressed
Chr1	LOC_Os01g10100	5263424	5266102	-	N	Y	N	expressed protein

## Sheet: 1.2
chr	locus	start	stop	ori	is_TE	is_expressed	is_representative	annotation	Gutjhar 2015 Crown	Gutjhar 2015 Long Laterals	Fiorilli 2015 FLR	Fiorilli 2015 LLR
Chr1	LOC_Os01g14090	7891541	7894725	+	N	Y	Y	kinesin motor domain containing protein, putative, expressed				-1.02
Chr1	LOC_Os01g14100	7894961	7900874	-	N	Y	Y	BT1 family protein, putative, expressed
Chr1	LOC_Os01g14110	7903813	7904466	-	N	Y	Y	expressed protein
Chr1	LOC_Os01g14120	7924395	7924787	+	N	Y	Y	expressed protein
Chr1	LOC_Os01g14130	7926594	7927559	-	N	Y	Y	expressed protein
Chr1	LOC_Os01g14140	7928083	7929764	-	N	Y	Y	X8 domain containing protein, expressed	-3.8
Chr1	LOC_Os01g14160	7936170	7937575	+	Y	Y	Y	retrotransposon, putative, centromere-specific, expressed
Chr1	LOC_Os01g14170	7940376	7943760	-	N	Y	Y	expressed protein
Chr1	LOC_Os01g14180	7945214	7946972	-	N	Y	Y	expressed protein
Chr1	LOC_Os01g14190	7947393	7949803	+	Y	Y	Y	transposon protein, putative, unclassified, expressed
Chr1	LOC_Os01g14200	7953423	7964300	+	Y	Y	Y	retrotransposon protein, putative, unclassified, expressed
Chr1	LOC_Os01g14210	7969862	7970755	+	N	Y	Y	expressed protein
Chr1	LOC_Os01g14220	7971864	7974941	-	N	Y	Y	expressed protein
Chr1	LOC_Os01g14230	7980642	7981577	+	N	Y	Y	expressed protein
Chr1	LOC_Os01g14240	7984719	7984946	-	N	N	Y	hypothetical protein
Chr1	LOC_Os01g14250	7988936	7990102	-	N	Y	Y	expressed protein
Chr1	LOC_Os01g14260	7993040	7997155	+	Y	N	Y	transposon protein, putative, Ac/Ds sub-class
Chr1	LOC_Os01g14270	7997491	8003010	-	N	Y	Y	OsFBX4 - F-box domain containing protein, expressed
Chr1	LOC_Os01g14280	8004080	8005216	-	N	Y	Y	expressed protein
Chr1	LOC_Os01g14290	8006875	8009338	+	Y	N	Y	transposon protein, putative, unclassified
Chr1	LOC_Os01g14300	8012037	8013807	+	Y	Y	Y	transposon protein, putative, CACTA, En/Spm sub-class, expressed
Chr1	LOC_Os01g14310	8016552	8019035	-	N	Y	Y	expressed protein
Chr1	LOC_Os01g14320	8023787	8024935	-	N	Y	Y	expressed protein
Chr1	LOC_Os01g14330	8030884	8031842	+	N	Y	Y	expressed protein
Chr1	LOC_Os01g14340	8032638	8039690	-	N	Y	Y	expressed protein
Chr1	LOC_Os01g14360	8040956	8041210	-	N	Y	Y	expressed protein
Chr1	LOC_Os01g14370	8047368	8055582	-	N	Y	Y	histone acetyltransferase HAC5, putative, expressed
Chr1	LOC_Os01g14380	8057723	8057935	-	N	Y	Y	expressed protein
Chr1	LOC_Os01g14390	8058784	8059983	+	N	Y	Y	expressed protein
Chr1	LOC_Os01g14400	8060358	8060852	-	N	Y	Y	expressed protein
Chr1	LOC_Os01g14410	8061858	8062908	+	N	Y	Y	early light-induced protein, chloroplast precursor, putative, expressed
Chr1	LOC_Os01g14420	8064796	8069095	-	N	Y	Y	RWP-RK domain-containing protein, putative, expressed
Chr1	LOC_Os01g14430	8071122	8071833	-	N	Y	Y	DNA binding protein, putative, expressed
Chr1	LOC_Os01g14440	8084372	8087044	+	N	Y	Y	WRKY1, expressed
Chr1	LOC_Os01g14450	8093599	8097261	-	Y	Y	Y	retrotransposon protein, putative, Ty3-gypsy subclass, expressed
Chr1	LOC_Os01g14460	8097513	8098373	-	Y	Y	Y	retrotransposon protein, putative, Ty3-gypsy subclass, expressed
Chr1	LOC_Os01g14470	8101999	8103480	-	Y	N	Y	retrotransposon protein, putative, Ty3-gypsy subclass
Chr1	LOC_Os01g14490	8115555	8120284	-	Y	Y	Y	retrotransposon protein, putative, unclassified, expressed
Chr1	LOC_Os01g14510	8125667	8128193	-	N	Y	Y	BRASSINOSTEROID INSENSITIVE 1 precursor, putative, expressed
Chr1	LOC_Os01g14514	8130247	8131090	+	N	Y	Y	expressed protein
Chr1	LOC_Os01g14520	8132697	8135454	-	N	Y	Y	C4-dicarboxylate transporter/malic acid transport protein domain containing protein, expressed				0.82
Chr1	LOC_Os01g14530	8146428	8148059	-	N	Y	Y	AWPM-19-like membrane family protein, putative, expressed	-2.32
Chr1	LOC_Os01g14540	8152630	8153685	-	N	Y	Y	STIGL1 - Stigma-specific Stig1 family protein precursor, expressed	-3.24
Chr1	LOC_Os01g14550	8159849	8161554	+	N	Y	Y	pathogen-related protein, putative, expressed
Chr1	LOC_Os01g14570	8163863	8167012	-	Y	Y	Y	retrotransposon protein, putative, unclassified, expressed
Chr1	LOC_Os01g14580	8170309	8176392	+	N	Y	Y	dehydrogenase, putative, expressed
Chr1	LOC_Os01g14590	8175375	8177889	-	N	Y	Y	pathogen-related protein, putative, expressed			1.38	1.75
Chr1	LOC_Os01g14610	8178899	8183108	-	N	Y	N	PSF2 - Putative GINS complex subunit, expressed
Chr1	LOC_Os01g14620	8190268	8190654	-	N	Y	Y	expressed protein
Chr1	LOC_Os01g14630	8191077	8192462	+	N	Y	Y	polyprenyl synthetase, putative, expressed
Chr1	LOC_Os01g14640	8193541	8194179	+	N	Y	Y	expressed protein
Chr1	LOC_Os01g14650	8196003	8197164	-	N	Y	Y	expansin precursor, putative, expressed	-0.59
Chr1	LOC_Os01g14660	8201896	8202798	-	N	Y	Y	expansin precursor, putative, expressed
Chr1	LOC_Os01g14670	8203765	8206969	-	N	Y	Y	Cupin domain containing protein, expressed				-0.84
Chr1	LOC_Os01g14690	8212421	8215161	-	N	Y	Y	Lg106, putative, expressed
Chr1	LOC_Os01g14700	8229362	8229903	+	N	Y	Y	expressed protein	-0.73
Chr1	LOC_Os01g14720	8234625	8235833	-	N	Y	Y	transcription regulator, putative, expressed
Chr1	LOC_Os01g14730	8238804	8239716	+	Y	N	Y	retrotransposon protein, putative, unclassified
Chr1	LOC_Os01g14750	8242626	8242898	-	N	Y	Y	expressed protein
Chr1	LOC_Os01g14760	8247630	8248504	-	N	Y	Y	expressed protein
Chr1	LOC_Os01g14770	8251639	8263539	-	Y	Y	Y	retrotransposon protein, putative, unclassified, expressed
Chr1	LOC_Os01g14780	8267911	8269269	+	N	N	Y	hypothetical protein
Chr1	LOC_Os01g14790	8269588	8272646	+	N	Y	Y	expressed protein
Chr1	LOC_Os01g14800	8273486	8273941	+	N	Y	Y	expressed protein
Chr1	LOC_Os01g14810	8275474	8283966	+	N	Y	Y	5-nucleotidase domain-containing protein, putative, expressed
Chr1	LOC_Os01g14820	8284418	8289120	+	N	Y	Y	expressed protein
Chr1	LOC_Os01g14830	8291337	8296221	+	N	Y	Y	ribosomal protein L3, putative, expressed
Chr1	LOC_Os01g14840	8297586	8302407	+	N	Y	Y	ZOS1-06 - C2H2 zinc finger protein, expressed
Chr1	LOC_Os01g14850	8305547	8306555	-	N	Y	Y	MFS18 protein precursor, putative, expressed

## Sheet: 1.3
chr	locus	start	stop	ori	is_TE	is_expressed	is_representative	annotation	Gutjhar 2015 Crown	Gutjhar 2015 Long Laterals	Fiorilli 2015 FLR	Fiorilli 2015 LLR
Chr1	LOC_Os01g23350	13130523	13131199	+	N	N	Y	hypothetical protein
Chr1	LOC_Os01g23360	13133423	13136149	-	Y	Y	Y	expressed protein
Chr1	LOC_Os01g23370	13137848	13141064	+	N	Y	Y	expressed protein
Chr1	LOC_Os01g23380	13141932	13144941	-	N	Y	Y	stripe rust resistance protein Yr10, putative, expressed
Chr1	LOC_Os01g23390	13145219	13145659	+	N	N	Y	hypothetical protein
Chr1	LOC_Os01g23400	13146651	13147025	-	N	Y	Y	expressed protein
Chr1	LOC_Os01g23410	13149287	13151613	-	Y	Y	Y	transposon protein, putative, unclassified, expressed
Chr1	LOC_Os01g23420	13156189	13159517	+	Y	Y	Y	transposon protein, putative, unclassified, expressed
Chr1	LOC_Os01g23430	13164378	13169205	-	Y	Y	Y	transposon protein, putative, unclassified, expressed
Chr1	LOC_Os01g23440	13170717	13174129	-	N	Y	Y	expressed protein
Chr1	LOC_Os01g23460	13180307	13182788	+	Y	Y	Y	retrotransposon protein, putative, Ty1-copia subclass, expressed
Chr1	LOC_Os01g23470	13183066	13185507	+	Y	Y	Y	retrotransposon protein, putative, Ty1-copia subclass, expressed
Chr1	LOC_Os01g23480	13186830	13187297	-	Y	Y	Y	expressed protein
Chr1	LOC_Os01g23490	13188915	13190413	+	Y	N	Y	retrotransposon protein, putative, Ty1-copia subclass
Chr1	LOC_Os01g23500	13196756	13197181	-	N	Y	Y	expressed protein
Chr1	LOC_Os01g23510	13200712	13202442	+	N	Y	Y	expressed protein
Chr1	LOC_Os01g23520	13205096	13205413	+	N	N	Y	hypothetical protein
Chr1	LOC_Os01g23530	13211987	13218563	+	N	Y	Y	terpene synthase, putative, expressed
Chr1	LOC_Os01g23540	13220904	13223852	+	Y	Y	Y	retrotransposon protein, putative, unclassified, expressed
Chr1	LOC_Os01g23550	13224105	13226577	+	Y	Y	Y	retrotransposon protein, putative, unclassified, expressed
Chr1	LOC_Os01g23560	13228071	13229853	-	Y	Y	Y	retrotransposon protein, putative, unclassified, expressed
Chr1	LOC_Os01g23570	13233310	13234071	+	Y	N	Y	hypothetical protein
Chr1	LOC_Os01g23580	13237248	13246183	+	N	Y	Y	inorganic H+ pyrophosphatase, putative, expressed				1.04
Chr1	LOC_Os01g23590	13246387	13262227	-	N	Y	Y	suppressor of Mek, putative, expressed
Chr1	LOC_Os01g23600	13264930	13266669	+	N	Y	Y	expressed protein
Chr1	LOC_Os01g23610	13272614	13282201	+	N	Y	Y	dihydrolipoyl dehydrogenase, putative, expressed
Chr1	LOC_Os01g23620	13286103	13288466	+	N	Y	Y	miro, putative, expressed
Chr1	LOC_Os01g23630	13291338	13294467	+	N	Y	Y	transcription initiation factor IID, 18kD subunit family protein, expressed
Chr1	LOC_Os01g23640	13296332	13305295	+	N	Y	Y	mov34/MPN/PAD-1 family protein, expressed
Chr1	LOC_Os01g23650	13309978	13310316	+	N	Y	Y	expressed protein
Chr1	LOC_Os01g23660	13311773	13312375	+	N	Y	Y	expressed protein
Chr1	LOC_Os01g23670	13314434	13315391	+	Y	N	Y	retrotransposon protein, putative, unclassified
Chr1	LOC_Os01g23680	13319295	13323947	-	N	Y	Y	rossmann fold nucleotide-binding protein involved in DNA uptake, putative, expressed	0.44
Chr1	LOC_Os01g23690	13327424	13328163	+	N	Y	Y	expressed protein
Chr1	LOC_Os01g23700	13340275	13340721	-	N	Y	Y	expressed protein
Chr1	LOC_Os01g23705	13342089	13342658	+	N	Y	Y	expressed protein
Chr1	LOC_Os01g23710	13342879	13345906	-	N	Y	Y	no apical meristem protein, putative, expressed
Chr1	LOC_Os01g23730	13348568	13349371	+	Y	Y	Y	retrotransposon protein, putative, unclassified, expressed
Chr1	LOC_Os01g23740	13353629	13357510	+	N	Y	Y	OsPDIL2-2 protein disulfide isomerase PDIL2-2, expressed
Chr1	LOC_Os01g23750	13360117	13361337	+	N	Y	Y	OsMADS92 - MADS-box family gene with M-beta type-box, expressed
Chr1	LOC_Os01g23760	13363707	13364930	+	N	Y	Y	OsMADS93 - MADS-box family gene with M-beta type-box, expressed
Chr1	LOC_Os01g23770	13366416	13367710	+	N	Y	Y	OsMADS94 - MADS-box family gene with M-beta type-box, expressed
Chr1	LOC_Os01g23780	13373620	13374665	+	N	Y	Y	OsMADS95 - MADS-box family gene with M-beta type-box, expressed
Chr1	LOC_Os01g23790	13374842	13375053	-	N	N	Y	hypothetical protein
Chr1	LOC_Os01g23800	13389999	13392236	-	N	Y	Y	expressed protein
Chr1	LOC_Os01g23810	13396264	13397109	-	N	Y	Y	expressed protein
Chr1	LOC_Os01g23820	13401924	13402382	-	Y	Y	Y	retrotransposon protein, putative, Ty3-gypsy subclass, expressed
Chr1	LOC_Os01g23830	13410760	13412091	+	Y	Y	Y	retrotransposon protein, putative, unclassified, expressed
Chr1	LOC_Os01g23840	13414418	13415232	-	Y	Y	Y	transposon protein, putative, unclassified, expressed
Chr1	LOC_Os01g23850	13422753	13424642	-	Y	Y	Y	transposon protein, putative, CACTA, En/Spm sub-class, expressed
Chr1	LOC_Os01g23870	13436891	13438586	-	N	Y	Y	expressed protein
Chr1	LOC_Os01g23880	13442496	13443696	+	N	Y	Y	expressed protein	-0.54
Chr1	LOC_Os01g23890	13444016	13445074	-	N	Y	Y	expressed protein
Chr1	LOC_Os01g23900	13447908	13452476	-	Y	Y	Y	retrotransposon protein, putative, unclassified, expressed
Chr1	LOC_Os01g23910	13454908	13455887	-	N	Y	Y	expressed protein
Chr1	LOC_Os01g23920	13459579	13460593	-	N	Y	Y	expressed protein
Chr1	LOC_Os01g23930	13461444	13467479	-	Y	Y	Y	transposon protein, putative, unclassified, expressed
Chr1	LOC_Os01g23940	13467990	13469759	+	N	Y	Y	expressed protein
Chr1	LOC_Os01g23960	13475815	13482656	-	Y	Y	Y	retrotransposon protein, putative, Ty3-gypsy subclass, expressed
Chr1	LOC_Os01g23970	13487905	13490291	+	N	Y	Y	cysteine-rich receptor protein kinase, putative, expressed
Chr1	LOC_Os01g23980	13496278	13502236	+	Y	Y	Y	retrotransposon protein, putative, Ty3-gypsy subclass, expressed
Chr1	LOC_Os01g23990	13508317	13508882	-	N	Y	Y	expressed protein
Chr1	LOC_Os01g24010	13517518	13528480	+	N	Y	Y	pleiotropic drug resistance protein, putative, expressed

## Sheet: 1.4
chr	locus	start	stop	ori	is_TE	is_expressed	is_representative	annotation	Gutjhar 2015 Crown	Gutjhar 2015 Long Laterals	Fiorilli 2015 FLR	Fiorilli 2015 LLR
Chr1	LOC_Os01g32610	17881781	17885487	-	N	Y	Y	expressed protein
Chr1	LOC_Os01g32630	17887504	17892946	-	Y	Y	Y	retrotransposon protein, putative, unclassified, expressed
Chr1	LOC_Os01g32640	17894912	17898610	+	N	Y	Y	OsFBX9 - F-box domain containing protein, expressed	-2.51
Chr1	LOC_Os01g32650	17903066	17903647	-	N	Y	Y	expressed protein
Chr1	LOC_Os01g32660	17904775	17910159	+	N	Y	Y	STE_MEK_ste7_MAP2K.2 - STE kinases include homologs to sterile 7, sterile 11 and sterile 20 from yeast, expressed
Chr1	LOC_Os01g32670	17911523	17912150	-	N	Y	Y	expressed protein
Chr1	LOC_Os01g32680	17922040	17922730	+	Y	Y	Y	transposon protein, putative, unclassified, expressed
Chr1	LOC_Os01g32700	17927689	17929705	+	Y	Y	Y	transposon protein, putative, unclassified, expressed
Chr1	LOC_Os01g32710	17932853	17934360	+	N	Y	Y	EDM2, putative, expressed
Chr1	LOC_Os01g32720	17935889	17947080	+	N	Y	Y	expressed protein
Chr1	LOC_Os01g32730	17947747	17951664	-	N	Y	Y	tetratricopeptide repeat containing protein, putative, expressed
Chr1	LOC_Os01g32740	17956225	17956606	+	N	N	Y	hypothetical protein
Chr1	LOC_Os01g32750	17960865	17968602	-	N	Y	Y	TATA binding protein-associated factor, putative, expressed
Chr1	LOC_Os01g32760	17969693	17971684	-	N	N	Y	hypothetical protein
Chr1	LOC_Os01g32770	17975816	17977327	-	N	Y	Y	DUF260 domain containing protein, putative, expressed
Chr1	LOC_Os01g32780	17990828	17993764	-	N	Y	Y	universal stress protein domain containing protein, putative, expressed
Chr1	LOC_Os01g32790	17994549	17997769	-	N	Y	Y	expressed protein
Chr1	LOC_Os01g32800	17999299	18002863	-	N	Y	Y	proteasome subunit, putative, expressed
Chr1	LOC_Os01g32810	18004778	18005128	+	N	Y	Y	expressed protein
Chr1	LOC_Os01g32830	18013675	18017027	-	N	Y	Y	expressed protein
Chr1	LOC_Os01g32840	18022008	18024750	+	N	Y	Y	expressed protein
Chr1	LOC_Os01g32849	18026504	18030389	-	N	Y	Y	expressed protein	-1.45
Chr1	LOC_Os01g32860	18031416	18032617	-	N	N	Y	hypothetical protein
Chr1	LOC_Os01g32864	18033722	18036566	-	Y	Y	Y	retrotransposon protein, putative, unclassified, expressed
Chr1	LOC_Os01g32870	18041759	18050240	+	N	Y	N	heat shock protein DnaJ, putative, expressed
Chr1	LOC_Os01g32880	18051517	18054939	+	N	Y	Y	AP-3 complex subunit delta, putative, expressed
Chr1	LOC_Os01g32890	18062446	18063975	-	N	Y	Y	expressed protein	-0.7
Chr1	LOC_Os01g32900	18064872	18065803	+	Y	Y	Y	retrotransposon protein, putative, unclassified, expressed
Chr1	LOC_Os01g32910	18068807	18069337	-	N	N	Y	hypothetical protein
Chr1	LOC_Os01g32920	18073579	18074498	+	N	Y	Y	ZOS1-08 - C2H2 zinc finger protein, expressed	-0.41
Chr1	LOC_Os01g32930	18077464	18078185	+	N	Y	Y	SGS domain containing protein, expressed
Chr1	LOC_Os01g32940	18079428	18080300	-	N	N	Y	hypothetical protein
Chr1	LOC_Os01g32950	18081023	18081292	-	N	N	Y	hypothetical protein
Chr1	LOC_Os01g32964	18087601	18095186	-	N	Y	Y	protein phosphotase protein, putative, expressed
Chr1	LOC_Os01g32980	18101551	18111348	-	N	Y	Y	mitochondrial carrier protein, putative, expressed
Chr1	LOC_Os01g32990	18116812	18121149	+	Y	Y	Y	retrotransposon protein, putative, Ty1-copia subclass, expressed
Chr1	LOC_Os01g33000	18124929	18128894	+	N	Y	Y	expressed protein
Chr1	LOC_Os01g33020	18135292	18138335	-	N	Y	Y	trafficking protein particle complex subunit 1, putative, expressed
Chr1	LOC_Os01g33030	18140743	18142908	-	N	Y	Y	Brix domain containing protein, putative, expressed
Chr1	LOC_Os01g33040	18150894	18157844	+	N	Y	Y	kinesin motor domain containing protein, expressed	-1.55			-1.2
Chr1	LOC_Os01g33050	18158641	18163549	-	N	Y	N	ribosomal protein L24, putative, expressed
Chr1	LOC_Os01g33060	18163746	18173603	+	N	Y	Y	HEAT repeat family protein, putative, expressed
Chr1	LOC_Os01g33070	18176535	18177876	+	N	Y	Y	pentatricopeptide repeat protein PPR868-14, putative, expressed
Chr1	LOC_Os01g33080	18186985	18193374	+	N	Y	Y	fimbrin-like protein 2, putative, expressed	-3			-1.3
Chr1	LOC_Os01g33090	18205177	18208221	+	N	Y	Y	expressed protein
Chr1	LOC_Os01g33100	18210861	18215083	-	Y	Y	Y	retrotransposon protein, putative, Ty1-copia subclass, expressed
Chr1	LOC_Os01g33110	18229321	18233091	+	N	Y	Y	receptor-like protein kinase 5 precursor, putative, expressed
Chr1	LOC_Os01g33120	18234086	18237006	-	Y	Y	Y	retrotransposon, putative, centromere-specific, expressed
Chr1	LOC_Os01g33130	18237413	18238440	+	Y	Y	Y	retrotransposon protein, putative, unclassified, expressed
Chr1	LOC_Os01g33136	18240476	18245720	-	Y	Y	Y	retrotransposon protein, putative, unclassified, expressed
Chr1	LOC_Os01g33142	18246712	18250109	-	N	N	Y	hypothetical protein
Chr1	LOC_Os01g33150	18253985	18255560	+	Y	N	Y	retrotransposon protein, putative, Ty3-gypsy subclass
Chr1	LOC_Os01g33160	18259565	18267198	+	N	Y	Y	stress responsive A/B Barrel domain containing protein, expressed
Chr1	LOC_Os01g33180	18270447	18270725	+	N	N	Y	hypothetical protein
Chr1	LOC_Os01g33190	18272483	18282177	-	Y	Y	Y	transposon protein, putative, CACTA, En/Spm sub-class, expressed

## Sheet: 2.1a
chr	locus	start	stop	ori	is_TE	is_expressed	is_representative	annotation	Gutjhar 2015 Crown	Gutjhar 2015 Long Laterals	Fiorilli 2015 FLR	Fiorilli 2015 LLR
Chr2	LOC_Os02g37090	22426234	22428905	+	N	Y	Y	hydrolase, alpha/beta fold family domain containing protein, expressed
Chr2	LOC_Os02g37094	22429222	22430062	-	N	Y	Y	expressed protein
Chr2	LOC_Os02g37100	22432053	22432863	+	N	Y	Y	expressed protein
Chr2	LOC_Os02g37109	22433562	22434731	+	N	Y	Y	vegetative cell wall protein gp1 precursor, putative, expressed
Chr2	LOC_Os02g37120	22436071	22440885	-	N	Y	N	expressed protein
Chr2	LOC_Os02g37130	22444980	22449002	-	N	Y	N	expressed protein
Chr2	LOC_Os02g37140	22452697	22457747	-	N	Y	Y	expressed protein
Chr2	LOC_Os02g37150	22459300	22462760	-	N	Y	Y	expressed protein
Chr2	LOC_Os02g37160	22468180	22469788	-	N	Y	Y	heavy metal transport/detoxification protein, putative, expressed
Chr2	LOC_Os02g37170	22471676	22472110	-	N	Y	Y	expressed protein
Chr2	LOC_Os02g37180	22474937	22475591	-	N	Y	Y	expressed protein
Chr2	LOC_Os02g37190	22477782	22478946	-	N	Y	Y	expressed protein			2.54479
Chr2	LOC_Os02g37200	22481648	22482417	-	N	Y	Y	hydrophobin, putative, expressed
Chr2	LOC_Os02g37210	22486157	22486387	+	N	N	Y	hypothetical protein
Chr2	LOC_Os02g37220	22488128	22491699	+	Y	Y	Y	transposon protein, putative, CACTA, En/Spm sub-class, expressed
Chr2	LOC_Os02g37230	22493811	22499968	+	Y	Y	Y	expressed protein
Chr2	LOC_Os02g37250	22509898	22510548	-	N	N	Y	hypothetical protein			3.49247
Chr2	LOC_Os02g37254	22514765	22515515	-	N	Y	Y	expressed protein
Chr2	LOC_Os02g37260	22529385	22531323	-	N	N	Y	hypothetical protein
Chr2	LOC_Os02g37270	22540906	22541799	-	Y	Y	Y	transposon protein, putative, unclassified, expressed
Chr2	LOC_Os02g37280	22545473	22545825	-	N	Y	Y	heavy metal transport/detoxification protein, putative, expressed
Chr2	LOC_Os02g37290	22550981	22551422	-	N	Y	Y	heavy metal associated domain containing protein, expressed
Chr2	LOC_Os02g37300	22553601	22554113	-	N	Y	Y	heavy metal associated domain containing protein, expressed
Chr2	LOC_Os02g37309	22556912	22558163	-	N	Y	Y	expressed protein
Chr2	LOC_Os02g37320	22559095	22559507	-	N	Y	Y	heavy metal associated domain containing protein, expressed				0.959805
Chr2	LOC_Os02g37330	22561898	22562946	-	N	Y	Y	heavy metal associated domain containing protein, expressed
Chr2	LOC_Os02g37340	22564670	22564891	+	N	N	Y	hypothetical protein
Chr2	LOC_Os02g37350	22570704	22571528	+	N	Y	Y	expressed protein
Chr2	LOC_Os02g37360	22572214	22573341	-	N	Y	Y	expressed protein
Chr2	LOC_Os02g37380	22579160	22580613	-	N	Y	Y	expressed protein
Chr2	LOC_Os02g37390	22586027	22586612	-	N	Y	Y	expressed protein
Chr2	LOC_Os02g37400	22589126	22589729	-	Y	Y	Y	retrotransposon protein, putative, Ty1-copia subclass, expressed
Chr2	LOC_Os02g37410	22595368	22596778	+	N	Y	Y	expressed protein
Chr2	LOC_Os02g37420	22599387	22602227	+	N	Y	Y	ras-related protein, putative, expressed
Chr2	LOC_Os02g37430	22602327	22605758	-	N	Y	Y	LSM domain containing protein, expressed
Chr2	LOC_Os02g37440	22607316	22609208	+	N	Y	Y	expressed protein
Chr2	LOC_Os02g37450	22610683	22612083	-	N	Y	Y	expressed protein
Chr2	LOC_Os02g37460	22614291	22615805	+	Y	N	Y	retrotransposon protein, putative, Ty3-gypsy subclass
Chr2	LOC_Os02g37470	22617503	22620105	+	N	Y	Y	tetratricopeptide repeat containing protein, putative, expressed
Chr2	LOC_Os02g37480	22622379	22623188	+	N	Y	Y	glycine-rich cell wall structural protein precursor, putative, expressed			-2.1328
Chr2	LOC_Os02g37490	22626272	22627191	+	N	Y	Y	glycine-rich cell wall structural protein precursor, putative, expressed
Chr2	LOC_Os02g37500	22636061	22636963	+	N	Y	Y	expressed protein
Chr2	LOC_Os02g37510	22638282	22639995	-	Y	Y	Y	retrotransposon protein, putative, unclassified, expressed
Chr2	LOC_Os02g37520	22644916	22645593	+	N	Y	Y	RNA-binding protein FUS, putative, expressed
Chr2	LOC_Os02g37530	22649569	22649808	-	Y	N	Y	conserved hypothetical protein
Chr2	LOC_Os02g37540	22650959	22651932	+	N	Y	Y	expressed protein
Chr2	LOC_Os02g37550	22655510	22656126	+	N	Y	Y	expressed protein
Chr2	LOC_Os02g37560	22659567	22660055	+	Y	Y	Y	transposon protein, putative, unclassified, expressed
Chr2	LOC_Os02g37570	22662564	22663395	+	N	Y	Y	keratin-associated protein 5-3, putative, expressed
Chr2	LOC_Os02g37580	22666455	22671479	-	N	Y	Y	fimbrin-like protein 2, putative, expressed
Chr2	LOC_Os02g37590	22687278	22692280	+	N	Y	Y	glycerophosphoryl diester phosphodiesterase family protein, putative, expressed
Chr2	LOC_Os02g37600	22692610	22694001	+	N	Y	Y	expressed protein
Chr2	LOC_Os02g37610	22696542	22697794	-	N	Y	Y	expressed protein
Chr2	LOC_Os02g37620	22702356	22705354	-	Y	N	Y	transposon protein, putative, CACTA, En/Spm sub-class
Chr2	LOC_Os02g37630	22708821	22713235	-	Y	Y	Y	transposon protein, putative, CACTA, En/Spm sub-class, expressed
Chr2	LOC_Os02g37654	22722659	22733252	-	N	Y	Y	lecithin:cholesterol acyltransferase, putative, expressed
Chr2	LOC_Os02g37680	22737510	22738654	-	Y	Y	Y	transposon protein, putative, CACTA, En/Spm sub-class, expressed
Chr2	LOC_Os02g37690	22741363	22743361	-	N	Y	Y	UDP-glucoronosyl and UDP-glucosyl transferase, putative, expressed
Chr2	LOC_Os02g37694	22743750	22746433	+	N	Y	Y	expressed protein
Chr2	LOC_Os02g37700	22756410	22758226	-	N	Y	Y	lecithin:cholesterol acyltransferase, putative, expressed
Chr2	LOC_Os02g37710	22765762	22766403	-	N	Y	Y	lecithine cholesterol acyltransferase, putative, expressed
Chr2	LOC_Os02g37720	22767234	22770566	+	Y	Y	Y	transposon protein, putative, CACTA, En/Spm sub-class, expressed
Chr2	LOC_Os02g37730	22772062	22774258	+	Y	Y	Y	transposon protein, putative, CACTA, En/Spm sub-class, expressed
Chr2	LOC_Os02g37740	22774714	22776922	+	Y	N	Y	transposon protein, putative, CACTA, En/Spm sub-class
Chr2	LOC_Os02g37750	22778090	22778484	-	N	Y	Y	lecithine cholesterol acyltransferase, putative, expressed
Chr2	LOC_Os02g37760	22782750	22785736	-	N	Y	Y	lecithine cholesterol acyltransferase, putative, expressed
Chr2	LOC_Os02g37770	22790088	22790942	-	N	Y	Y	lecithin cholesterol acyltransferase, putative, expressed
Chr2	LOC_Os02g37780	22791279	22791686	-	N	Y	Y	lecithine cholesterol acyltransferase, putative, expressed
Chr2	LOC_Os02g37790	22797600	22798855	-	Y	Y	Y	retrotransposon protein, putative, unclassified, expressed
Chr2	LOC_Os02g37800	22805645	22808522	-	N	Y	Y	lecithin:cholesterol acyltransferase, putative, expressed	-1.6556
Chr2	LOC_Os02g37810	22812242	22813746	+	N	Y	Y	expressed protein
Chr2	LOC_Os02g37820	22815012	22815446	+	N	Y	Y	expressed protein

## Sheet: 2.2
chr	locus	start	stop	ori	is_TE	is_expressed	is_representative	annotation	Gutjhar 2015 Crown	Gutjhar 2015 Long Laterals	Fiorilli 2015 FLR	Fiorilli 2015 LLR
Chr2	LOC_Os02g40130	24293135	24293959	+	N	Y	Y	leucine-rich, putative, expressed
Chr2	LOC_Os02g40140	24299926	24302290	+	Y	Y	Y	transposon protein, putative, unclassified, expressed
Chr2	LOC_Os02g40150	24305367	24306160	+	Y	Y	Y	retrotransposon protein, putative, unclassified, expressed
Chr2	LOC_Os02g40160	24307348	24308709	-	Y	N	Y	retrotransposon protein, putative, unclassified
Chr2	LOC_Os02g40170	24311826	24312619	+	Y	Y	Y	retrotransposon protein, putative, unclassified, expressed
Chr2	LOC_Os02g40180	24315760	24318863	+	N	Y	Y	receptor-like protein kinase 5 precursor, putative, expressed
Chr2	LOC_Os02g40190	24323432	24324493	+	N	Y	Y	receptor kinase, putative, expressed
Chr2	LOC_Os02g40200	24327114	24331291	+	N	Y	Y	receptor-like protein kinase precursor, putative, expressed
Chr2	LOC_Os02g40210	24332409	24333029	+	N	Y	Y	expressed protein
Chr2	LOC_Os02g40220	24333632	24334672	+	Y	Y	Y	retrotransposon protein, putative, Ty1-copia subclass, expressed
Chr2	LOC_Os02g40230	24335043	24338983	-	Y	Y	Y	retrotransposon protein, putative, Ty1-copia subclass, expressed
Chr2	LOC_Os02g40240	24350428	24354694	+	N	Y	Y	receptor kinase, putative, expressed
Chr2	LOC_Os02g40250	24361094	24369644	+	Y	Y	Y	retrotransposon protein, putative, unclassified, expressed
Chr2	LOC_Os02g40260	24372805	24374496	+	N	Y	Y	uncharacterized protein At4g06744 precursor, putative, expressed
Chr2	LOC_Os02g40270	24380891	24382673	-	N	Y	Y	expressed protein
Chr2	LOC_Os02g40280	24390731	24396384	-	N	Y	Y	piwi domain containing protein, putative, expressed
Chr2	LOC_Os02g40300	24397531	24398769	+	Y	Y	Y	retrotransposon protein, putative, unclassified, expressed
Chr2	LOC_Os02g40310	24400323	24403201	+	Y	Y	Y	retrotransposon protein, putative, unclassified, expressed
Chr2	LOC_Os02g40320	24403529	24408504	-	N	Y	Y	PINHEAD, putative, expressed
Chr2	LOC_Os02g40330	24409309	24414084	-	Y	Y	Y	retrotransposon protein, putative, Ty3-gypsy subclass, expressed
Chr2	LOC_Os02g40340	24432051	24435197	-	N	Y	Y	expressed protein	0.69
Chr2	LOC_Os02g40350	24435939	24438119	-	Y	Y	Y	transposon protein, putative, unclassified, expressed
Chr2	LOC_Os02g40360	24440684	24446952	+	Y	Y	Y	retrotransposon protein, putative, unclassified, expressed
Chr2	LOC_Os02g40370	24450180	24450419	+	Y	N	Y	retrotransposon protein, putative, unclassified
Chr2	LOC_Os02g40380	24450783	24451115	+	Y	N	Y	retrotransposon protein, putative, unclassified
Chr2	LOC_Os02g40390	24451753	24457908	-	Y	Y	Y	retrotransposon protein, putative, unclassified, expressed
Chr2	LOC_Os02g40400	24462248	24467715	-	N	Y	Y	expressed protein
Chr2	LOC_Os02g40410	24471544	24477323	-	N	Y	Y	expressed protein	-2
Chr2	LOC_Os02g40420	24482990	24487434	-	N	Y	Y	expressed protein
Chr2	LOC_Os02g40430	24489115	24501837	-	N	Y	Y	HEAT repeat family protein, putative, expressed
Chr2	LOC_Os02g40440	24516374	24518200	+	N	Y	Y	GDSL-like lipase/acylhydrolase, putative, expressed
Chr2	LOC_Os02g40450	24518227	24527233	+	Y	Y	Y	DEAD/DEAH box helicase domain containing protein, expressed
Chr2	LOC_Os02g40454	24526907	24530961	-	N	Y	Y	serine/threonine protein phosphatase 2A 55 kDa regulatory subunit B, putative, expressed
Chr2	LOC_Os02g40460	24531291	24534829	-	N	Y	Y	S1 RNA binding domain containing protein, expressed
Chr2	LOC_Os02g40470	24541038	24542696	-	Y	Y	Y	retrotransposon protein, putative, unclassified, expressed
Chr2	LOC_Os02g40480	24545445	24548588	-	Y	Y	Y	transposon protein, putative, unclassified, expressed
Chr2	LOC_Os02g40490	24560176	24563246	+	N	Y	Y	expressed protein
Chr2	LOC_Os02g40500	24566319	24568216	+	N	Y	Y	OsGrx_C2.1 - glutaredoxin subgroup I, expressed
Chr2	LOC_Os02g40510	24569294	24572560	+	N	Y	Y	response regulator receiver domain containing protein, expressed	0.71
Chr2	LOC_Os02g40514	24573390	24575344	-	N	Y	N	h/ACA ribonucleoprotein complex subunit 3, putative, expressed
Chr2	LOC_Os02g40520	24577977	24578396	+	N	Y	Y	expressed protein
Chr2	LOC_Os02g40530	24580382	24582527	-	N	Y	Y	MYB family transcription factor, putative, expressed
Chr2	LOC_Os02g40540	24592336	24593477	-	N	Y	Y	expressed protein
Chr2	LOC_Os02g40550	24595175	24596968	+	N	Y	Y	Lung seven transmembrane receptor domain containing protein, putative, expressed
Chr2	LOC_Os02g40560	24597170	24597886	-	N	Y	Y	expressed protein
Chr2	LOC_Os02g40570	24599772	24605729	+	Y	Y	Y	retrotransposon protein, putative, Ty3-gypsy subclass, expressed
Chr2	LOC_Os02g40580	24611775	24618279	-	Y	Y	Y	retrotransposon protein, putative, Ty3-gypsy subclass, expressed
Chr2	LOC_Os02g40590	24624747	24625385	-	N	Y	Y	expressed protein
Chr2	LOC_Os02g40600	24627210	24627944	-	N	Y	Y	expressed protein
Chr2	LOC_Os02g40610	24628895	24631310	-	N	Y	Y	expressed protein
Chr2	LOC_Os02g40620	24631805	24632548	-	N	Y	Y	expressed protein
Chr2	LOC_Os02g40630	24635562	24635999	-	N	Y	Y	expressed protein
Chr2	LOC_Os02g40640	24641283	24641981	-	N	Y	Y	expressed protein
Chr2	LOC_Os02g40650	24643393	24644058	+	N	Y	Y	expressed protein
Chr2	LOC_Os02g40664	24645498	24651204	-	N	Y	Y	zinc finger family protein, putative, expressed				0.92
Chr2	LOC_Os02g40680	24667251	24670792	+	N	Y	Y	mis12 protein, expressed
Chr2	LOC_Os02g40690	24671195	24671954	+	N	Y	Y	expressed protein	-0.56
Chr2	LOC_Os02g40700	24676363	24677364	+	N	Y	Y	enzyme of the cupin superfamily protein, putative, expressed
Chr2	LOC_Os02g40710	24683633	24685205	+	N	Y	Y	ammonium transporter protein, putative, expressed
Chr2	LOC_Os02g40720	24686785	24687580	-	N	Y	Y	expressed protein
Chr2	LOC_Os02g40730	24690884	24692884	+	N	Y	Y	ammonium transporter protein, putative, expressed				1.16
Chr2	LOC_Os02g40750	24696856	24698448	-	N	Y	Y	pentatricopeptide domain containing protein, putative, expressed

## Sheet: 3.1
chr	locus	start	stop	ori	is_TE	is_expressed	is_representative	annotation	Gutjhar 2015 Crown	Gutjhar 2015 Long Laterals	Fiorilli 2015 FLR	Fiorilli 2015 LLR
Chr3	LOC_Os03g08430	4327386	4336225	+	N	Y	Y	SAC domain containing protein, putative, expressed				1.17
Chr3	LOC_Os03g08440	4336661	4338948	-	N	Y	Y	ribosomal protein S2, putative, expressed
Chr3	LOC_Os03g08450	4339450	4342736	-	N	Y	Y	eukaryotic translation initiation factor 3 subunit K, putative, expressed
Chr3	LOC_Os03g08460	4343725	4345716	-	N	Y	Y	AP2 domain containing protein, expressed	1.82
Chr3	LOC_Os03g08470	4348671	4350541	-	N	Y	Y	AP2 domain containing protein, expressed
Chr3	LOC_Os03g08480	4359085	4363324	-	N	Y	Y	rho termination factor, N-terminal domain containing protein, expressed	0.98
Chr3	LOC_Os03g08490	4367117	4368399	-	N	Y	Y	AP2 domain containing protein, expressed
Chr3	LOC_Os03g08500	4372115	4373460	-	N	Y	N	AP2 domain containing protein, expressed
Chr3	LOC_Os03g08510	4377869	4378057	-	N	N	Y	hypothetical protein
Chr3	LOC_Os03g08520	4379666	4380736	-	N	Y	Y	DUF581 domain containing protein, expressed
Chr3	LOC_Os03g08530	4384011	4389386	-	N	Y	Y	aminotransferase, classes I and II, domain containing protein, expressed			1.36
Chr3	LOC_Os03g08540	4390172	4393335	+	N	Y	Y	expressed protein
Chr3	LOC_Os03g08550	4397148	4403096	+	N	Y	Y	STRUBBELIG-RECEPTOR FAMILY 6 precursor, putative, expressed
Chr3	LOC_Os03g08560	4402550	4408415	-	N	Y	Y	plasma membrane ATPase, putative, expressed
Chr3	LOC_Os03g08570	4409075	4414803	+	N	Y	Y	amine oxidase, flavin-containing, domain containing protein, expressed	1.2
Chr3	LOC_Os03g08580	4416604	4419117	+	N	Y	Y	expressed protein
Chr3	LOC_Os03g08590	4419073	4419382	-	N	N	Y	hypothetical protein
Chr3	LOC_Os03g08600	4428836	4434164	+	N	Y	Y	glycosyl transferase, putative, expressed
Chr3	LOC_Os03g08610	4434560	4438095	+	N	Y	Y	leucine-rich repeat family protein, putative, expressed
Chr3	LOC_Os03g08620	4437523	4439874	-	N	Y	Y	B3 DNA binding domain containing protein, expressed			-2.34	-1.25
Chr3	LOC_Os03g08624	4441956	4443834	+	N	Y	Y	dihydroflavonol-4-reductase, putative, expressed
Chr3	LOC_Os03g08630	4444015	4446472	+	N	Y	Y	NAD-dependent epimerase/dehydratase, putative, expressed
Chr3	LOC_Os03g08640	4446710	4449163	-	N	Y	Y	ORC2 - Putative origin recognition complex subunit 2, expressed
Chr3	LOC_Os03g08660	4464190	4465095	+	N	Y	Y	serine acetyltransferase protein, putative, expressed
Chr3	LOC_Os03g08670	4467629	4468587	+	N	Y	Y	expressed protein
Chr3	LOC_Os03g08680	4472456	4476109	-	N	Y	Y	pentatricopeptide, putative, expressed
Chr3	LOC_Os03g08690	4479674	4481247	-	N	Y	Y	expressed protein
Chr3	LOC_Os03g08700	4482882	4489522	+	N	Y	Y	expressed protein
Chr3	LOC_Os03g08710	4489669	4490552	+	N	Y	Y	THION26 - Plant thionin family protein precursor, expressed
Chr3	LOC_Os03g08720	4492084	4494120	-	N	Y	Y	transferase family protein, putative, expressed
Chr3	LOC_Os03g08730	4496729	4500873	+	N	Y	Y	uroporphyrinogen III synthase, putative, expressed
Chr3	LOC_Os03g08740	4513398	4518535	+	N	Y	Y	expressed protein
Chr3	LOC_Os03g08754	4519405	4525778	-	N	Y	Y	OsMADS47 - MADS-box family gene with MIKCc type-box, expressed
Chr3	LOC_Os03g08770	4532886	4536625	+	N	Y	Y	modifier of rudimentary protein, expressed
Chr3	LOC_Os03g08790	4541351	4543107	+	N	Y	Y	aspartic proteinase nepenthesin precursor, putative, expressed
Chr3	LOC_Os03g08800	4543317	4544646	-	N	Y	Y	CutA, chloroplast precursor, putative, expressed
Chr3	LOC_Os03g08810	4545306	4548185	+	N	Y	Y	expressed protein
Chr3	LOC_Os03g08820	4550864	4559149	+	N	Y	Y	expressed protein
Chr3	LOC_Os03g08830	4561061	4568647	+	N	Y	Y	WD domain, G-beta repeat domain containing protein, expressed
Chr3	LOC_Os03g08834	4569624	4571025	-	N	Y	Y	expressed protein
Chr3	LOC_Os03g08840	4573148	4575550	+	N	Y	Y	zinc finger protein, putative, expressed
Chr3	LOC_Os03g08850	4584342	4586848	-	N	Y	Y	AUXIN SIGNALING F-BOX 2, putative, expressed
Chr3	LOC_Os03g08860	4592489	4594911	+	N	Y	Y	GRAM domain containing protein, expressed
Chr3	LOC_Os03g08870	4596019	4598260	+	N	Y	Y	expressed protein
Chr3	LOC_Os03g08880	4598924	4600430	-	N	Y	Y	purine permease, putative, expressed				1.33
Chr3	LOC_Os03g08890	4603816	4604102	-	N	N	Y	hypothetical protein
Chr3	LOC_Os03g08900	4606945	4616239	+	N	Y	Y	MATE efflux family protein, putative, expressed
Chr3	LOC_Os03g08920	4616278	4618384	-	N	Y	Y	Zinc finger, C3HC4 type domain containing protein, expressed
Chr3	LOC_Os03g08930	4628935	4630514	+	N	Y	Y	helix-loop-helix DNA-binding protein, putative, expressed
Chr3	LOC_Os03g08940	4635138	4636315	+	N	Y	Y	expressed protein
Chr3	LOC_Os03g08950	4646697	4648877	+	Y	N	Y	transposon protein, putative, unclassified
Chr3	LOC_Os03g08960	4652927	4654824	+	N	Y	Y	homeobox associated leucine zipper, putative, expressed

## Sheet: 3.2
chr	locus	start	stop	ori	is_TE	is_expressed	is_representative	annotation	Gutjhar 2015 Crown	Gutjhar 2015 Long Laterals	Fiorilli 2015 FLR	Fiorilli 2015 LLR
Chr3	LOC_Os03g30450	17364195	17372359	-	Y	Y	Y	retrotransposon protein, putative, Ty1-copia subclass, expressed
Chr3	LOC_Os03g30460	17376481	17386885	-	N	Y	Y	vacuolar protein sorting-associated protein 52, putative, expressed
Chr3	LOC_Os03g30470	17390790	17391871	+	N	Y	Y	CHIT4 - Chitinase family protein precursor, expressed
Chr3	LOC_Os03g30500	17400233	17400857	-	N	N	Y	hypothetical protein
Chr3	LOC_Os03g30510	17403748	17408921	+	N	Y	Y	expressed protein
Chr3	LOC_Os03g30519	17409991	17412954	-	N	Y	Y	expressed protein
Chr3	LOC_Os03g30530	17422111	17426788	+	N	Y	Y	expressed protein	-2.14
Chr3	LOC_Os03g30550	17434387	17438950	+	N	Y	Y	RNA-binding protein-like, putative, expressed
Chr3	LOC_Os03g30570	17449206	17452682	+	N	Y	Y	protein of unknown function DUF1675 domain containing protein, expressed
Chr3	LOC_Os03g30580	17453197	17456931	-	N	Y	Y	expressed protein
Chr3	LOC_Os03g30590	17458709	17459569	+	N	Y	Y	expressed protein
Chr3	LOC_Os03g30600	17460803	17462015	+	N	Y	Y	expressed protein
Chr3	LOC_Os03g30610	17464469	17464877	+	N	Y	Y	ubiquinone oxidoreductase, putative, expressed
Chr3	LOC_Os03g30620	17466346	17467290	-	N	Y	Y	expressed protein
Chr3	LOC_Os03g30630	17469211	17469896	-	N	Y	Y	expressed protein
Chr3	LOC_Os03g30640	17471385	17472188	-	N	Y	Y	expressed protein
Chr3	LOC_Os03g30650	17473261	17474886	-	N	Y	Y	expressed protein
Chr3	LOC_Os03g30660	17477501	17478217	-	N	Y	Y	expressed protein
Chr3	LOC_Os03g30670	17481666	17482028	-	N	Y	Y	expressed protein
Chr3	LOC_Os03g30680	17483118	17483975	+	N	Y	Y	expressed protein
Chr3	LOC_Os03g30690	17485871	17486701	+	N	Y	Y	expressed protein
Chr3	LOC_Os03g30700	17487885	17490530	+	Y	Y	Y	retrotransposon protein, putative, unclassified, expressed
Chr3	LOC_Os03g30710	17495842	17503043	+	Y	Y	Y	retrotransposon protein, putative, Ty3-gypsy subclass, expressed
Chr3	LOC_Os03g30720	17508291	17509484	+	Y	Y	Y	retrotransposon protein, putative, unclassified, expressed
Chr3	LOC_Os03g30730	17509959	17512394	+	Y	Y	Y	retrotransposon protein, putative, unclassified, expressed
Chr3	LOC_Os03g30740	17514965	17521916	-	N	Y	Y	expressed protein
Chr3	LOC_Os03g30744	17521778	17522200	+	N	Y	Y	expressed protein
Chr3	LOC_Os03g30750	17523760	17525839	-	N	N	Y	hypothetical protein
Chr3	LOC_Os03g30760	17535167	17537977	-	Y	Y	Y	retrotransposon protein, putative, unclassified, expressed
Chr3	LOC_Os03g30770	17548077	17548484	+	N	Y	Y	expressed protein
Chr3	LOC_Os03g30790	17550976	17556308	-	N	Y	Y	erlin-2 precursor, putative, expressed
Chr3	LOC_Os03g30800	17558704	17561101	+	N	Y	Y	fumarylacetoacetate hydrolase family protein, expressed
Chr3	LOC_Os03g30810	17561862	17566097	-	Y	Y	Y	retrotransposon protein, putative, unclassified, expressed
Chr3	LOC_Os03g30830	17569732	17572178	-	N	Y	Y	X8 domain containing protein, expressed	-2.7
Chr3	LOC_Os03g30840	17576062	17577177	+	N	Y	Y	expressed protein
Chr3	LOC_Os03g30850	17581151	17581456	+	N	N	Y	hypothetical protein
Chr3	LOC_Os03g30860	17583383	17587696	+	Y	Y	Y	retrotransposon protein, putative, unclassified, expressed
Chr3	LOC_Os03g30870	17588203	17589209	+	N	Y	Y	progesterone 5-beta-reductase, putative, expressed
Chr3	LOC_Os03g30880	17597720	17598603	-	Y	Y	Y	retrotransposon protein, putative, Ty3-gypsy subclass, expressed
Chr3	LOC_Os03g30890	17599288	17603532	+	N	Y	Y	S-locus-like receptor protein kinase, putative, expressed	-1.17
Chr3	LOC_Os03g30910	17605272	17607751	+	N	Y	Y	disease resistance protein RPM1, putative, expressed
Chr3	LOC_Os03g30920	17611344	17613660	+	N	Y	Y	OsFBX95 - F-box domain containing protein, expressed
Chr3	LOC_Os03g30934	17616231	17622343	-	N	Y	N	UDP-N-acetylglucosamine transferase subunit ALG14, putative, expressed
Chr3	LOC_Os03g30950	17623425	17625103	-	N	Y	Y	acyl-desaturase, chloroplast precursor, putative, expressed
Chr3	LOC_Os03g30970	17632067	17633527	+	Y	N	Y	retrotransposon protein, putative, Ty3-gypsy subclass
Chr3	LOC_Os03g30980	17644025	17647693	+	Y	Y	Y	retrotransposon protein, putative, unclassified, expressed
Chr3	LOC_Os03g30990	17648649	17654513	-	Y	N	Y	retrotransposon protein, putative, unclassified
Chr3	LOC_Os03g31000	17660012	17667505	+	N	Y	Y	protein kinase, putative, expressed
Chr3	LOC_Os03g31010	17669228	17674090	+	N	Y	Y	expressed protein
Chr3	LOC_Os03g31026	17674233	17677946	+	Y	Y	N	retrotransposon protein, putative, unclassified, expressed
Chr3	LOC_Os03g31044	17680228	17688211	-	N	Y	N	expressed protein
Chr3	LOC_Os03g31060	17695561	17699554	+	Y	Y	Y	retrotransposon protein, putative, unclassified, expressed
Chr3	LOC_Os03g31070	17702593	17710049	-	N	Y	Y	protein kinase, putative, expressed
Chr3	LOC_Os03g31090	17714961	17716432	+	Y	Y	Y	40S ribosomal protein S19, putative, expressed
Chr3	LOC_Os03g31110	17719191	17723077	-	Y	Y	N	transposon protein, putative, unclassified, expressed	0.65
Chr3	LOC_Os03g31120	17723405	17725044	-	N	Y	Y	circumsporozoite protein precursor, putative, expressed
Chr3	LOC_Os03g31134	17727098	17734851	+	Y	Y	Y	retrotransposon protein, putative, Ty1-copia subclass, expressed
Chr3	LOC_Os03g31150	17738066	17741587	+	N	Y	N	expressed protein
Chr3	LOC_Os03g31160	17742055	17743913	+	N	Y	Y	expressed protein
Chr3	LOC_Os03g31170	17745372	17748561	-	N	Y	Y	inosine-uridine preferring nucleoside hydrolase family protein, putative, expressed
Chr3	LOC_Os03g31180	17754818	17761133	+	N	Y	Y	diacylglycerol kinase 1, putative, expressed				1.51
Chr3	LOC_Os03g31190	17761618	17762067	-	Y	N	Y	retrotransposon protein, putative, Ty1-copia subclass
Chr3	LOC_Os03g31200	17763178	17767548	-	Y	Y	Y	retrotransposon protein, putative, Ty1-copia subclass, expressed

## Sheet: 3.3
chr	locus	start	stop	ori	is_TE	is_expressed	is_representative	annotation	Gutjhar 2015 Crown	Gutjhar 2015 Long Laterals	Fiorilli 2015 FLR	Fiorilli 2015 LLR
Chr3	LOC_Os03g57190	32614060	32618299	+	N	Y	Y	TCP family transcription factor, putative, expressed	-1.84
Chr3	LOC_Os03g57200	32619182	32620289	-	N	Y	Y	glutathione S-transferase, putative, expressed
Chr3	LOC_Os03g57210	32624612	32627886	+	N	Y	Y	glycine-rich protein, putative, expressed
Chr3	LOC_Os03g57220	32628528	32632535	+	N	Y	N	hydroxyacid oxidase 1, putative, expressed
Chr3	LOC_Os03g57230	32632753	32633746	-	N	Y	Y	expressed protein
Chr3	LOC_Os03g57240	32645456	32647051	-	N	Y	Y	ZOS3-19 - C2H2 zinc finger protein, expressed
Chr3	LOC_Os03g57260	32656083	32660637	-	N	Y	Y	GRF zinc finger family protein, expressed
Chr3	LOC_Os03g57270	32662255	32663811	-	N	Y	Y	ubiquitin carboxyl-terminal hydrolase, family 1, putative, expressed
Chr3	LOC_Os03g57280	32665994	32671254	+	N	Y	Y	N-dimethylguanosine tRNA methyltransferase, putative, expressed
Chr3	LOC_Os03g57290	32672049	32679017	+	N	Y	Y	cullin, putative, expressed
Chr3	LOC_Os03g57300	32679834	32691070	+	N	Y	Y	expressed protein
Chr3	LOC_Os03g57310	32694534	32696110	+	N	Y	Y	syntaxin, putative, expressed
Chr3	LOC_Os03g57320	32696457	32698900	-	N	Y	Y	expp1 protein precursor, putative, expressed
Chr3	LOC_Os03g57330	32700604	32704499	-	N	Y	Y	IQ calmodulin-binding motif domain containing protein, expressed
Chr3	LOC_Os03g57340	32708411	32711331	+	N	Y	Y	chaperone protein dnaJ, putative, expressed
Chr3	LOC_Os03g57349	32715318	32716309	-	N	Y	Y	expressed protein
Chr3	LOC_Os03g57360	32718050	32718862	-	N	Y	Y	expressed protein
Chr3	LOC_Os03g57370	32719755	32725876	+	Y	Y	Y	retrotransposon protein, putative, Ty3-gypsy subclass, expressed
Chr3	LOC_Os03g57380	32726182	32729133	-	Y	Y	Y	retrotransposon protein, putative, unclassified, expressed
Chr3	LOC_Os03g57390	32731418	32731699	+	N	N	Y	hypothetical protein
Chr3	LOC_Os03g57400	32732162	32733002	-	N	Y	Y	expressed protein	1.2
Chr3	LOC_Os03g57410	32736206	32737399	+	N	Y	Y	RING-H2 finger protein ATL5D, putative, expressed	-2.29
Chr3	LOC_Os03g57420	32739717	32742759	+	N	Y	Y	ML domain protein, putative, expressed	-1.31
Chr3	LOC_Os03g57425	32743434	32744563	+	N	Y	Y	expressed protein
Chr3	LOC_Os03g57430	32744711	32751063	+	N	Y	Y	expressed protein
Chr3	LOC_Os03g57450	32751649	32755670	+	N	Y	Y	CAMK_CAMK_like.2 - CAMK includes calcium/calmodulin depedent protein kinases, expressed
Chr3	LOC_Os03g57460	32757006	32760635	-	N	Y	Y	fasciclin domain containing protein, expressed	-2.53
Chr3	LOC_Os03g57470	32763160	32766300	+	Y	Y	Y	retrotransposon protein, putative, unclassified, expressed
Chr3	LOC_Os03g57480	32766960	32773050	-	Y	Y	Y	retrotransposon protein, putative, unclassified, expressed
Chr3	LOC_Os03g57490	32780138	32782857	-	N	Y	Y	fasciclin domain containing protein, expressed
Chr3	LOC_Os03g57500	32783306	32787320	-	N	Y	Y	zinc finger, C3HC4 type domain containing protein, expressed	0.85
Chr3	LOC_Os03g57510	32791645	32794990	-	N	Y	Y	CAMK_CAMK_like.23 - CAMK includes calcium/calmodulin depedent protein kinases, expressed
Chr3	LOC_Os03g57520	32798003	32798506	+	N	Y	Y	VQ domain containing protein, putative, expressed
Chr3	LOC_Os03g57530	32800592	32802990	-	N	Y	Y	DUF593 domain containing protein, expressed
Chr3	LOC_Os03g57540	32810260	32810682	+	N	Y	Y	expressed protein
Chr3	LOC_Os03g57545	32811142	32811857	-	N	Y	Y	expressed protein
Chr3	LOC_Os03g57560	32813980	32822980	+	N	Y	Y	piwi domain containing protein, expressed
Chr3	LOC_Os03g57569	32826350	32828545	-	N	Y	N	expressed protein
Chr3	LOC_Os03g57580	32829131	32832506	-	N	Y	Y	expressed protein
Chr3	LOC_Os03g57600	32832645	32834923	-	N	Y	Y	expressed protein
Chr3	LOC_Os03g57620	32845909	32847980	+	N	Y	Y	expressed protein
Chr3	LOC_Os03g57630	32849295	32849976	-	N	N	Y	hypothetical protein
Chr3	LOC_Os03g57640	32851425	32852782	+	N	Y	Y	gibberellin receptor GID1L2, putative, expressed
Chr3	LOC_Os03g57660	32859060	32866608	+	N	Y	Y	peptidase, putative, expressed	-1.13
Chr3	LOC_Os03g57670	32867637	32869003	+	N	Y	Y	DUF260 domain containing protein, putative, expressed
Chr3	LOC_Os03g57680	32869482	32877206	-	N	Y	Y	aldehyde oxidase, putative, expressed
Chr3	LOC_Os03g57690	32879566	32886266	-	N	Y	Y	aldehyde oxidase, putative, expressed
Chr3	LOC_Os03g57720	32897405	32898513	-	N	Y	Y	aldehyde oxidase 2, putative, expressed
Chr3	LOC_Os03g57730	32902895	32903400	+	N	Y	Y	uclacyanin-2 precursor, putative, expressed	1.75			Infinite
Chr3	LOC_Os03g57740	32907101	32907737	-	N	Y	Y	plastocyanin-like domain containing protein, putative, expressed	3.99	2.82		Infinite
Chr3	LOC_Os03g57750	32909844	32910753	+	N	Y	Y	expressed protein
Chr3	LOC_Os03g57760	32911203	32915131	-	N	Y	N	25.3 kDa vesicle transport protein, putative, expressed
Chr3	LOC_Os03g57770	32919546	32920235	+	N	Y	Y	expressed protein
Chr3	LOC_Os03g57780	32925684	32930693	+	N	Y	Y	protein kinase, putative, expressed	-2.04
Chr3	LOC_Os03g57790	32929811	32935513	-	N	Y	Y	ubiquitin-conjugating enzyme, putative, expressed
Chr3	LOC_Os03g57799	32938248	32939508	+	Y	Y	Y	transposon protein, putative, CACTA, En/Spm sub-class, expressed
Chr3	LOC_Os03g57808	32939659	32941437	+	Y	Y	Y	transposon protein, putative, CACTA, En/Spm sub-class, expressed
Chr3	LOC_Os03g57820	32944341	32947435	+	Y	Y	Y	transposon protein, putative, CACTA, En/Spm sub-class, expressed
Chr3	LOC_Os03g57830	32948214	32950895	-	N	Y	Y	expressed protein
Chr3	LOC_Os03g57840	32951593	32956889	+	N	Y	Y	peptidase M50, mammalian sterol-regulatory element binding protein, putative, expressed	1.03
Chr3	LOC_Os03g57854	32957898	32964626	+	N	Y	Y	MBTB3 - Bric-a-Brac, Tramtrack, Broad Complex BTB domain with Meprin and TRAF Homology MATH domain, expressed
Chr3	LOC_Os03g57870	32964011	32967777	-	N	Y	Y	RFC3 - Putative clamp loader of PCNA, replication factor C subunit 3, expressed
Chr3	LOC_Os03g57880	32970882	32973317	+	N	Y	Y	glucan endo-1,3-beta-glucosidase precursor, putative, expressed
Chr3	LOC_Os03g57890	32974276	32976913	-	N	Y	Y	zinc finger A20 and AN1 domain-containing stress-associated protein, putative, expressed			1.62
Chr3	LOC_Os03g57900	32982032	32982969	-	N	Y	Y	zinc finger A20 and AN1 domain-containing stress-associated protein, putative, expressed
Chr3	LOC_Os03g57910	32984514	32986166	-	N	Y	Y	expressed protein
Chr3	LOC_Os03g57920	32987043	32988118	-	N	Y	Y	AN1-like zinc finger domain containing protein, expressed
Chr3	LOC_Os03g57930	32989034	32989915	-	N	Y	Y	expressed protein
Chr3	LOC_Os03g57940	32999502	33006898	+	N	Y	N	CK1_CaseinKinase_1a.4 - CK1 includes the casein kinase 1 kinases, expressed

[truncated: 16 more sheets: 4.1, 4.2, 4.3, 5.1, 6.1, 6.2, 7.1, 7.2, 8.1, 9.1, 10.1, 11.1, 11.2a+tr, 12.1, 12.2, 12.3]
